# Supplementary material for: Phylogeographic relationships and the evolutionary history of the Carassius auratus complex with a newly born homodiploid raw fish (2nNCRC)
Source: BMC Genomics. 2022 Mar 28;23:242. doi: 10.1186/s12864-022-08468-x (PMC8962218; doi:10.1186/s12864-022-08468-x)
Supplement: Supplementary file 2 — Additional file 2. Sequence information including the GenBank accession number, species name and ID for reconstructing the phylogenetic tree based on 98 mitochondrial genome. [file 12864_2022_8468_MOESM2_ESM.xlsx]

## Sheet: Sheet1
Sequence information including the GenBank accession number, species name and ID for reconstructing the phylogenetic tree based on 98 mitochondrial genome
GenBank accession	species	ID	Group
MH599071	2nNCRC-F1	2nNCRC-F1	Ingroup
MK085972	2nNCRC-F2	2nNCRC-F2	Ingroup
MK085973	2nNCRC-F3	2nNCRC-F3	Ingroup
AP011247	Puntioplites proctozystron	BL	Ingroup
KM461699	Procypris mera	WYL1	Ingroup
JX316027	Procypris mera	WYL2	Ingroup
AP009047	Cyprinus carpio	LY1	Ingroup
KF856965	Cyprinus carpio	LY2	Ingroup
MG570426	Cyprinus carpio	LY3	Ingroup
MG570427	Cyprinus carpio	LY4	Ingroup
MG570435	Cyprinus carpio	LY5	Ingroup
JN105357	Cyprinus carpio var. wuyuanensis (Wuyuan red carp)	HBHL	Ingroup
KF85696	Cyprinus carpio var. wananensis (glass red common carp)	BLHL	Ingroup
JN105353	Cyprinus carpio var. xingguonensis	XGHL	Ingroup
JN105354	Cyprinus carpio haematopterus	JL1	Ingroup
JX188254	Cyprinus carpio haematopterus	JL2	Ingroup
KP993138	Cyprinus carpio haematopterus	JL3-	Ingroup
KF932266	Cyprinus carpio var. longfin	CQL	Ingroup
KU301745	Cyprinus carpio nudus	NL	Ingroup
KR869145	Cyprinus multitaeniata	SJL1	Ingroup
KU373073	Cyprinus multitaeniata	SJL2	Ingroup
AP011238	Cyprinus sp.	WL	Ingroup
JX188253	Cyprinus carpio color	OJCL	Ingroup
KR869144	Cyprinus acutidorsalis	JQL	Ingroup
KR869143	Cyprinus megalophthalmus	DYL	Ingroup
AP011219	Megalobrama amblycephala	TTF1	Ingroup
MH289764	Megalobrama amblycephala	TTF2	Ingroup
MH289763	Megalobrama amblycephala	TTF3	Ingroup
MF522177	Megalobrama amblycephala	TTF4	Ingroup
EU434747	Megalobrama amblycephala	TTF5	Ingroup
DQ026433	Megalobrama amblycephala	TTF6	Ingroup
JX242528	Megalobrama skolkovii	FY1	Ingroup
KJ630486	Megalobrama skolkovii	FY2	Ingroup
AB626850	Megalobrama terminalis	SJF1	Ingroup
JX242530	Megalobrama terminalis	SJF2	Ingroup
MH289766	Megalobrama terminalis	SJF3	Ingroup
MH289767	Megalobrama terminalis	SJF4	Ingroup
KP262030	Megalobrama pellegrini	HHF1	Ingroup
JX242529	Megalobrama pellegrini	HHF2	Ingroup
AB111951	Carassius auratus	JY_J1	Ingroup
KU146528	Carassius auratus	JY1	Ingroup
KM659025	Carassius auratus	JY2	Ingroup
KF147851	Carassius auratus	JY3	Ingroup
EF483931	Carassius auratus	JY4	Ingroup
KJ874430	Carassius auratus	RC	Ingroup
KJ476998	Carassius auratus	QHJ	Ingroup
JN105355	Carassius auratu	CJJ	Ingroup
AP011236	Carassius auratu	JY_J2	Ingroup
JQ911695	Carassius carassius	HJ	Ingroup
AB045144	Carassius cuvieri	BJ1	Ingroup
AP011237	Carassius cuvieri	BJ2	Ingroup
KU668568	Carassius gibelio	YJ1	Ingroup
KU668569	Carassius gibelio	YJ2	Ingroup
KU668570	Carassius gibelio	YJ3	Ingroup
KU668572	Carassius gibelio	YJ5	Ingroup
KU668573	Carassius gibelio	YJ6	Ingroup
KU668574	Carassius gibelio	YJ7	Ingroup
KU668575	Carassius gibelio	YJ8	Ingroup
KU668576	Carassius gibelio	YJ9	Ingroup
KU668577	Carassius gibelio	YJ10	Ingroup
KU668578	Carassius gibelio	YJ11	Ingroup
KU668579	Carassius gibelio	YJ12	Ingroup
KU668580	Carassius gibelio	YJ13	Ingroup
KX505166	Carassius gibelio	YJ14	Ingroup
KX611160	Carassius gibelio	YJ15	Ingroup
KU896991	Carassius gibelio	YJ16	Ingroup
KU896992	Carassius gibelio	YJ17	Ingroup
AB006953	Carassius langsdorfi	GDJ	Ingroup
JQ004278	Gymnocypris przewalskii	QHLL1	Ingroup
AB239595	Gymnocypris przewalskii	QHLL2	Ingroup
KT833113	Gymnocypris przewalskii	QHLL3	Ingroup
KM079630	Gymnocypris przewalskii	YLLF1	Ingroup
KM243919	Schizothorax pseudoaksaiensis	YLLF2	Ingroup
KJ184546	Shizothorax dolichonema	CSLF1	Ingroup
KJ577589	Shizothorax dolichonema	CSLF2	Ingroup
GQ148557	Sinocyclocheilus graham	DJXB	Ingroup
MG686610	Sinocyclocheilus oxycephalus	JJXB	Ingroup
KC113209	Puntius semifasciolatus	TWXB	Ingroup
KC896762	Onychostoma barbatulum	TWBJ1	Ingroup
AP009311	Onychostoma barbatulum	TWBJ2	Ingroup
KC791686	Onychostoma alticorpus	GTBJ1	Ingroup
AP012062	Onychostoma alticorpus	GTBJ2	Ingroup
KP274878	Acrossocheilus parallens	CTGC1	Ingroup
KP257293	Acrossocheilus parallens	CTGC2	Ingroup
KT715479	Acrossocheilus parallens	CTGC3	Ingroup
AP011251	Acrossocheilus parallens	CTGC4	Ingroup
KF160921	Cirrhinus molitorella	LinY1	Ingroup
AP011390	Cirrhinus molitorella	LinY2	Ingroup
AY526869	Myxocyprinus asiaticus	YZY1	Outgroup
AY986503	Myxocyprinus asiaticus	YZY2	Outgroup
AB223007	Myxocyprinus asiaticus	YZY3	Outgroup
AP006764	Myxocyprinus asiaticus	YZY4	Outgroup
AB126082	Cycleptus elongatus	CBYK	Outgroup
AY366087	Carpiodes carpio	LYK1	Outgroup
AB126083	Carpiodes carpio	LYK2	Outgroup
AP006763	Carpiodes carpio	LYK3	Outgroup
AP009316	Ictiobus bubalus	XKYZ	Outgroup
KP306894	Ictiobus cyprinellus	DKYZ	Outgroup
