# Supplementary material for: Phylogeographic relationships and the evolutionary history of the Carassius auratus complex with a newly born homodiploid raw fish (2nNCRC)
Source: BMC Genomics. 2022 Mar 28;23:242. doi: 10.1186/s12864-022-08468-x (PMC8962218; doi:10.1186/s12864-022-08468-x)
Supplement: Supplementary file 3 — Additional file 3. Sequence information including the GenBank accession number, species name, sampling location of 831 cytb for haplotype network. [file 12864_2022_8468_MOESM3_ESM.xlsx]

## Sheet: Sheet1
Sequence information including the GenBank accession number, species name, sampling location of 831 cytb for haplotype network
GenBank accession	ID	species	Sampling localities	Country
OM240562	2nNCRC-F1-1	2nNCRC	Hunan Normal University, China	Asia-China
OM240563	2nNCRC-F1-2	2nNCRC	Hunan Normal University, China	Asia-China
OM240564	2nNCRC-F1-3	2nNCRC	Hunan Normal University, China	Asia-China
OM240565	2nNCRC-F2-1	2nNCRC	Hunan Normal University, China	Asia-China
OM240566	2nNCRC-F2-2	2nNCRC	Hunan Normal University, China	Asia-China
OM240567	2nNCRC-F2-3	2nNCRC	Hunan Normal University, China	Asia-China
OM240568	2nNCRC-F3-1	2nNCRC	Hunan Normal University, China	Asia-China
OM240569	2nNCRC-F3-2	2nNCRC	Hunan Normal University, China	Asia-China
OM240570	2nNCRC-F3-3	2nNCRC	Hunan Normal University, China	Asia-China
OM240571	2nNCRC-F4-1	2nNCRC	Hunan Normal University, China	Asia-China
OM240572	2nNCRC-F4-2	2nNCRC	Hunan Normal University, China	Asia-China
OM240573	2nNCRC-F4-3	2nNCRC	Hunan Normal University, China	Asia-China
OM240574	2nNCRC-F5-1	2nNCRC	Hunan Normal University, China	Asia-China
OM240575	2nNCRC-F5-2	2nNCRC	Hunan Normal University, China	Asia-China
OM240576	2nNCRC-F5-3	2nNCRC	Hunan Normal University, China	Asia-China
AB368706	AB368706-ACC	Carassius auratus	Yangtze River	Asia-China
AB368709	AB368709-ACC	Carassius auratus	Yangtze River	Asia-China
GU135503	GU135503-ACC	Carassius auratus	China: HuBei	Asia-China
GU135504	GU135504-ACZ	Carassius auratus	China: Guangdong	Asia-China
GU135505	GU135505-AC	Carassius auratus	China	Asia-China
GU135506	GU135506-AC	Carassius auratus	China	Asia-China
GU135507	GU135507-AC	Carassius auratus	China	Asia-China
GU135509	GU135509-AC	Carassius auratus	China	Asia-China
GU135510	GU135510-AC	Carassius auratus	China	Asia-China
GU135511	GU135511-AC	Carassius auratus	China	Asia-China
GU135512	GU135512-AC	Carassius auratus	China	Asia-China
GU135513	GU135513-AC	Carassius auratus	China	Asia-China
GU135514	GU135514-AC	Carassius auratus	China	Asia-China
GU135515	GU135515-AC	Carassius auratus	China	Asia-China
GU135516	GU135516-AC	Carassius auratus	China	Asia-China
GU135517	GU135517-AC	Carassius auratus	China	Asia-China
GU135518	GU135518-AC	Carassius auratus	China	Asia-China
GU135519	GU135519-AC	Carassius auratus	China	Asia-China
GU135520	GU135520-AC	Carassius auratus	China	Asia-China
GU135521	GU135521-AC	Carassius auratus	China	Asia-China
GU135522	GU135522-AC	Carassius auratus	China	Asia-China
GU135523	GU135523-AC	Carassius auratus	China	Asia-China
GU135524	GU135524-AC	Carassius auratus	China	Asia-China
GU135525	GU135525-AC	Carassius auratus	China	Asia-China
GU135526	GU135526-AC	Carassius auratus	China	Asia-China
GU135527	GU135527-AC	Carassius auratus	China	Asia-China
GU135528	GU135528-AC	Carassius auratus	China	Asia-China
GU135529	GU135529-AC	Carassius auratus	China	Asia-China
GU135530	GU135530-AC	Carassius auratus	China	Asia-China
GU135531	GU135531-AC	Carassius auratus	China	Asia-China
GU135532	GU135532-AC	Carassius auratus	China	Asia-China
GU135533	GU135533-AC	Carassius auratus	China	Asia-China
GU135534	GU135534-AC	Carassius auratus	China	Asia-China
GU135535	GU135535-AC	Carassius auratus	China	Asia-China
GU135536	GU135536-AC	Carassius auratus	China	Asia-China
GU135537	GU135537-AC	Carassius auratus	China	Asia-China
GU135538	GU135538-AC	Carassius auratus	China	Asia-China
GU135539	GU135539-AC	Carassius auratus	China	Asia-China
GU135540	GU135540-AC	Carassius auratus	China	Asia-China
GU135541	GU135541-AC	Carassius auratus	China	Asia-China
GU135542	GU135542-AC	Carassius auratus	China	Asia-China
GU135543	GU135543-AC	Carassius auratus	China	Asia-China
GU135544	GU135544-AC	Carassius auratus	China	Asia-China
GU135545	GU135545-AC	Carassius auratus	China	Asia-China
GU135546	GU135546-AC	Carassius auratus	China	Asia-China
GU135547	GU135547-AC	Carassius auratus	China	Asia-China
GU135548	GU135548-AC	Carassius auratus	China	Asia-China
GU135549	GU135549-AC	Carassius auratus	China	Asia-China
GU135550	GU135550-AC	Carassius auratus	China	Asia-China
GU135551	GU135551-AC	Carassius auratus	China	Asia-China
GU135552	GU135552-AC	Carassius auratus	China	Asia-China
GU135553	GU135553-AC	Carassius auratus	China	Asia-China
GU135554	GU135554-AC	Carassius auratus	China	Asia-China
GU135555	GU135555-AC	Carassius auratus	China	Asia-China
GU135556	GU135556-AC	Carassius auratus	China	Asia-China
GU135557	GU135557-AC	Carassius auratus	China	Asia-China
GU135558	GU135558-AC	Carassius auratus	China	Asia-China
GU135559	GU135559-AC	Carassius auratus	China	Asia-China
GU135560	GU135560-AC	Carassius auratus	China	Asia-China
GU135561	GU135561-AC	Carassius auratus	China	Asia-China
GU135562	GU135562-AC	Carassius auratus	China	Asia-China
GU135563	GU135563-AC	Carassius auratus	China	Asia-China
GU135564	GU135564-AC	Carassius auratus	China	Asia-China
GU135565	GU135565-AC	Carassius auratus	China	Asia-China
GU135566	GU135566-AC	Carassius auratus	China	Asia-China
GU135567	GU135567-AC	Carassius auratus	China	Asia-China
GU135568	GU135568-AC	Carassius auratus	China	Asia-China
GU135569	GU135569-AC	Carassius auratus	China	Asia-China
GU135570	GU135570-AC	Carassius auratus	China	Asia-China
GU135571	GU135571-AC	Carassius auratus	China	Asia-China
GU135572	GU135572-AC	Carassius auratus	China	Asia-China
GU135573	GU135573-AC	Carassius auratus	China	Asia-China
GU135574	GU135574-AC	Carassius auratus	China	Asia-China
GU135575	GU135575-AC	Carassius auratus	China	Asia-China
GU135576	GU135576-AC	Carassius auratus	China	Asia-China
GU135577	GU135577-AC	Carassius auratus	China	Asia-China
GU135578	GU135578-AC	Carassius auratus	China	Asia-China
GU135579	GU135579-AC	Carassius auratus	China	Asia-China
GU135580	GU135580-AC	Carassius auratus	China	Asia-China
GU135581	GU135581-AC	Carassius auratus	China	Asia-China
GU135582	GU135582-AC	Carassius auratus	China	Asia-China
GU135583	GU135583-AC	Carassius auratus	China	Asia-China
GU135584	GU135584-AC	Carassius auratus	China	Asia-China
GU135585	GU135585-AC	Carassius auratus	China	Asia-China
GU135586	GU135586-AC	Carassius auratus	China	Asia-China
GU135587	GU135587-AC	Carassius auratus	China	Asia-China
GU135588	GU135588-AC	Carassius auratus	China	Asia-China
GU135589	GU135589-AC	Carassius auratus	China	Asia-China
GU135590	GU135590-AC	Carassius auratus	China	Asia-China
GU135591	GU135591-AC	Carassius auratus	China	Asia-China
GU135592	GU135592-AC	Carassius auratus	China	Asia-China
GU135593	GU135593-AC	Carassius auratus	China	Asia-China
GU135594	GU135594-AC	Carassius auratus	China	Asia-China
GU135595	GU135595-AC	Carassius auratus	China	Asia-China
GU135596	GU135596-AC	Carassius auratus	China	Asia-China
GU135597	GU135597-AC	Carassius auratus	China	Asia-China
GU135598	GU135598-AC	Carassius auratus	China	Asia-China
GU135599	GU135599-AC	Carassius auratus	China	Asia-China
GU135600	GU135600-AC	Carassius auratus	China	Asia-China
GU135601	GU135601-AC	Carassius auratus	China	Asia-China
GU135603	GU135603-AC	Carassius auratus	China	Asia-China
GU135604	GU135604-AC	Carassius auratus	China	Asia-China
GU135605	GU135605-AC	Carassius auratus	China	Asia-China
GU991392	GU991392-ACC	Carassius auratus	Nanking, Yangtze River, China	Asia-China
HQ443698	HQ443698-ATI	Carassius auratus	Taiwan Island	Asia-China
HQ689793	HQ689793-ACYN	Carassius auratus	China:Yunnan	Asia-China
HQ689794	HQ689794-ACYN	Carassius auratus	China:Yunnan	Asia-China
HQ689795	HQ689795-ACYN	Carassius auratus	China:Yunnan	Asia-China
HQ689796	HQ689796-ACYN	Carassius auratus	China:Yunnan	Asia-China
HQ689797	HQ689797-ACYN	Carassius auratus	China:Yunnan	Asia-China
HQ689798	HQ689798-ACYN	Carassius auratus	China:Yunnan	Asia-China
HQ689799	HQ689799-ACYN	Carassius auratus	China:Yunnan	Asia-China
HQ689800	HQ689800-ACYN	Carassius auratus	China:Yunnan	Asia-China
HQ689801	HQ689801-ACYN	Carassius auratus	China:Yunnan	Asia-China
HQ689802	HQ689802-ACYN	Carassius auratus	China:Yunnan	Asia-China
HQ689803	HQ689803-ACC	Carassius auratus	China:Anhui	Asia-China
HQ689804	HQ6898040-ACYN	Carassius auratus	China:Yunnan	Asia-China
HQ689805	HQ689805ACGZ	Carassius auratus	China:Guizhou	Asia-China
HQ689806	HQ689806-ACGZ	Carassius auratus	China:Guizhou	Asia-China
HQ689807	HQ689807-ACYN	Carassius auratus	China:Yunnan	Asia-China
HQ689808	HQ689808-ACL	Carassius auratus	China:Liaoning	Asia-China
HQ689809	HQ689809-ACC	Carassius auratus	China:Anhui	Asia-China
HQ689810	HQ689810-ACYN	Carassius auratus	China:Yunnan	Asia-China
HQ689811	HQ689811-ACYN	Carassius auratus	China:Yunnan	Asia-China
HQ689812	HQ689812-ACC	Carassius auratus	China:Sichuan	Asia-China
HQ689813	HQ689813-ACL	Carassius auratus	China:Liaoning	Asia-China
HQ689814	HQ689814-ACC	Carassius auratus	China:Anhui	Asia-China
HQ689815	HQ689815-ACYN	Carassius auratus	China:Yunnan	Asia-China
HQ689816	HQ689816-ACC	Carassius auratus	China:Anhui	Asia-China
HQ689817	HQ689817-ACYN	Carassius auratus	China:Yunnan	Asia-China
HQ689819	HQ689819-ACYN	Carassius auratus	China:Yunnan	Asia-China
HQ689820	HQ689820-ACYN	Carassius auratus	China:Yunnan	Asia-China
HQ689821	HQ689821-ACC	Carassius auratus	China:Anhui	Asia-China
HQ689822	HQ689822-ACC	Carassius auratus	China:Anhui	Asia-China
HQ689823	HQ689823-ACC	Carassius auratus	China:Anhui	Asia-China
HQ689824	HQ689824-ACC	Carassius auratus	China:Anhui	Asia-China
HQ689825	HQ689825-ACC	Carassius auratus	China:Hunan	Asia-China
HQ689826	HQ689826-ACC	Carassius auratus	China:Anhui	Asia-China
HQ689827	HQ689827-ACC	Carassius auratus	China:Hubei	Asia-China
HQ689828	HQ689828-ACC	Carassius auratus	China:Hunan	Asia-China
HQ689829	HQ689829-ACC	Carassius auratus	China:Hunan	Asia-China
HQ689830	HQ689830-ACC	Carassius auratus	China:Anhui	Asia-China
HQ689831	HQ689831-ACGZ	Carassius auratus	China:Guizhou	Asia-China
HQ689832	HQ689832-ACC	Carassius auratus	China:Hubei	Asia-China
HQ689833	HQ689833-ACC	Carassius auratus	China:Hunan	Asia-China
HQ689834	HQ689834-ACC	Carassius auratus	China:Hunan	Asia-China
HQ689835	HQ689835-ACC	Carassius auratus	China:Anhui	Asia-China
HQ689836	HQ689836-ACC	Carassius auratus	China:Hubei	Asia-China
HQ689837	HQ689837-ACC	Carassius auratus	China:Anhui	Asia-China
HQ689838	HQ689838-ACC	Carassius auratus	China:Hubei	Asia-China
HQ689839	HQ689839-ACC	Carassius auratus	China:Hubei	Asia-China
HQ689840	HQ689840-ACA	Carassius auratus	China:Heilongjiang	Asia-China
HQ689841	HQ689841-ACYN	Carassius auratus	China:Yunnan	Asia-China
HQ689842	HQ689842-ACGZ	Carassius auratus	China:Guizhou	Asia-China
HQ689843	HQ689843-ACYN	Carassius auratus	China:Yunnan	Asia-China
HQ689844	HQ689844-ACYN	Carassius auratus	China:Yunnan	Asia-China
HQ689845	HQ689845-ACC	Carassius auratus	China:Anhui	Asia-China
HQ689846	HQ689846-ACC	Carassius auratus	China:Anhui	Asia-China
HQ689847	HQ689847-ACC	Carassius auratus	China:Anhui	Asia-China
HQ689848	HQ689848-ACYN	Carassius auratus	China:Yunnan	Asia-China
HQ689849	HQ689849-ACYN	Carassius auratus	China:Yunnan	Asia-China
HQ689850	HQ689850-ACYN	Carassius auratus	China:Yunnan	Asia-China
HQ689851	HQ689851-ACYN	Carassius auratus	China:Yunnan	Asia-China
HQ689852	HQ689852-ACC	Carassius auratus	China:Hunan	Asia-China
HQ689853	HQ689853-ACC	Carassius auratus	China:Hubei	Asia-China
HQ689854	HQ689854-ACC	Carassius auratus	China:Hubei	Asia-China
HQ689855	HQ689855-ACA	Carassius auratus	China:Heilongjiang	Asia-China
HQ689856	HQ689856-ACQ	Carassius auratus	China:Zhejiang	Asia-China
HQ689857	HQ6898570-ACYN	Carassius auratus	China:Yunnan	Asia-China
HQ689858	HQ689858-ACQ	Carassius auratus	China:Zhejiang	Asia-China
HQ689859	HQ689859-ACQ	Carassius auratus	China:Zhejiang	Asia-China
HQ689860	HQ689860-ACQ	Carassius auratus	China:Zhejiang	Asia-China
HQ689861	HQ689861-ACQ	Carassius auratus	China:Zhejiang	Asia-China
HQ689862	HQ689862-ACQ	Carassius auratus	China:Zhejiang	Asia-China
HQ689863	HQ689863-ACQ	Carassius auratus	China:Zhejiang	Asia-China
HQ689864	HQ689864-ACQ	Carassius auratus	China:Zhejiang	Asia-China
HQ689865	HQ689865-ACQ	Carassius auratus	China:Zhejiang	Asia-China
HQ689866	HQ689866-ACQ	Carassius auratus	China:Zhejiang	Asia-China
HQ689867	HQ689867-ACQ	Carassius auratus	China:Zhejian	Asia-China
HQ689868	HQ689868-ACH	Carassius auratus	China:Qinghai	Asia-China
HQ689869	HQ689869-ACM	Carassius auratus	China:Fujian	Asia-China
HQ689870	HQ689870-ACM	Carassius auratus	China:Fujian	Asia-China
HQ689871	HQ689871-ACM	Carassius auratus	China:Fujian	Asia-China
HQ689872	HQ689872-ACM	Carassius auratus	China:Fujian	Asia-China
HQ689873	HQ689873-ACM	Carassius auratus	China:Fujian	Asia-China
HQ689874	HQ689874-ACH	Carassius auratus	China:Qinghai	Asia-China
HQ689878	HQ689878-AC	Carassius auratus	China:Fujian	Asia-China
HQ689879	HQ689879-AC	Carassius auratus	China:Fujian	Asia-China
HQ689880	HQ689880-AC	Carassius auratus	China:Fujian	Asia-China
HQ689881	HQ689881-AC	Carassius auratus	China:Fujian	Asia-China
HQ689882	HQ689882-AC	Carassius auratus	China:Fujian	Asia-China
HQ689883	HQ689883-AC	Carassius auratus	China:Fujian	Asia-China
HQ689884	HQ689884-AC	Carassius auratus	China:Fujian	Asia-China
HQ689885	HQ689885-AC	Carassius auratus	China:Fujian	Asia-China
HQ689886	HQ689886-AC	Carassius auratus	China:Anhui	Asia-China
HQ689887	HQ689887-AC	Carassius auratus	China:Anhui	Asia-China
HQ689888	HQ689888-AC	Carassius auratus	China:Anhui	Asia-China
HQ689889	HQ689889-AC	Carassius auratus	China:Anhui	Asia-China
HQ689890	HQ689890-AC	Carassius auratus	China:Qinghai	Asia-China
JN412508	JN412508-AC	Carassius auratus	China	Asia-China
JN412509	JN412509-AC	Carassius auratus	China	Asia-China
JN412510	JN412510-AC	Carassius auratus	China	Asia-China
JN412511	JN412511-AC	Carassius auratus	China	Asia-China
JN412512	JN412512-AC	Carassius auratus	China	Asia-China
JN412519	JN412519-AC	Carassius auratus	China	Asia-China
JN412520	JN412520-AC	Carassius auratus	China	Asia-China
JN412523	JN412523-AC	Carassius auratus	China	Asia-China
JN412524	JN412524-AC	Carassius auratus	China	Asia-China
KJ735886	KJ735886-AC	Carassius auratus	China	Asia-China
KJ735887	KJ735887-AC	Carassius auratus	China	Asia-China
KJ735888	KJ735888-AC	Carassius auratus	China	Asia-China
KJ735889	KJ735889-AC	Carassius auratus	China	Asia-China
KJ735890	KJ735890-AC	Carassius auratus	China	Asia-China
KJ735891	KJ735891-AC	Carassius auratus	China	Asia-China
KJ735892	KJ735892-AC	Carassius auratus	China	Asia-China
KJ735893	KJ735893-AC	Carassius auratus	China	Asia-China
KJ735894	KJ735894-AC	Carassius auratus	China	Asia-China
KJ735895	KJ735895-AC	Carassius auratus	China	Asia-China
KJ735896	KJ735896-AC	Carassius auratus	China	Asia-China
KJ735897	KJ735897-AC	Carassius auratus	China	Asia-China
KJ735898	KJ735898-AC	Carassius auratus	China	Asia-China
KJ735899	KJ735899-AC	Carassius auratus	China	Asia-China
KJ735900	KJ735900-AC	Carassius auratus	China	Asia-China
KJ735901	KJ735901-AC	Carassius auratus	China	Asia-China
KJ735902	KJ735902-AC	Carassius auratus	China	Asia-China
KJ735903	KJ735903-AC	Carassius auratus	China	Asia-China
KJ735904	KJ735904-AC	Carassius auratus	China	Asia-China
KJ735905	KJ735905-AC	Carassius auratus	China	Asia-China
KJ735906	KJ735906-AC	Carassius auratus	China	Asia-China
KJ735907	KJ735907-AC	Carassius auratus	China	Asia-China
KJ735908	KJ735908-AC	Carassius auratus	China	Asia-China
AB368700	AB368700-ACA	Carassius auratus	Amur River	Asia-China
AB368701	AB368701-ACA	Carassius auratus	Amur River	Asia-China
AB368702	AB368702-ATI	Carassius auratus	fish market, Donguan, Taiwan Island	Asia-China
AB368703	AB368703-ATI	Carassius auratus	fish market, Taipei, Taiwan Island	Asia-China
AB368705	AB368705-ATI	Carassius auratus	fish market, Donguan, Taiwan Island	Asia-China
EU364877	EU364877-ACC	Carassius auratus	China: Pingxiang, Jiangxi	Asia-China
DQ868916	DQ868916-ACC	Carassius gibelio	Yangtze, Shanghai, China	Asia-China
DQ868918	DQ868918-ACC	Carassius gibelio	Shanghai (Yangtze basin, China)	Asia-China
FJ822046	FJ822046-ACH	Carassius gibelio	China: Yantai	Asia-China
GU135508	GU135508-AC	Carassius gibelio	China	Asia-China
HQ689891	HQ689891-ACZ	Carassius gibelio	China:Guangdong	Asia-China
HQ689892	HQ689892-ACA	Carassius gibelio	China:Heilongjiang	Asia-China
HQ689893	HQ689893-ACC	Carassius gibelio	China:Sichuan	Asia-China
HQ689894	HQ689894-ACA	Carassius gibelio	China:Heilongjiang	Asia-China
HQ689895	HQ689895-ACL	Carassius gibelio	China:Liaoning	Asia-China
HQ689896	HQ689896-ACX	Carassius gibelio	China:Xinjiang	Asia-China
HQ689897	HQ689897-ACL	Carassius gibelio	China:Liaoning	Asia-China
HQ689898	HQ689898-ACA	Carassius gibelio	China:Heilongjiang	Asia-China
HQ689899	HQ689899-ACA	Carassius gibelio	China:Heilongjiang	Asia-China
HQ689900	HQ689900-ACA	Carassius gibelio	China:Heilongjiang	Asia-China
HQ689901	HQ689901-ACA	Carassius gibelio	China:Heilongjiang	Asia-China
HQ689902	HQ689902-ACA	Carassius gibelio	China:Heilongjiang	Asia-China
HQ689903	HQ689903-ACA	Carassius gibelio	China:Heilongjiang	Asia-China
HQ689904	HQ689904-ACA	Carassius gibelio	China:Heilongjiang	Asia-China
HQ689905	HQ689905-ACA	Carassius gibelio	China:Heilongjiang	Asia-China
HQ689906	HQ689906-ACA	Carassius gibelio	China:Heilongjiang	Asia-China
HQ689907	HQ689907-ACA	Carassius gibelio	China:Heilongjiang	Asia-China
JN546038	JN546038-AC	Carassius gibelio	China	Asia-China
FJ822047	FJ822047-ACH	Carassius gibelio	China: Yantai	Asia-China
FJ822048	FJ822048-ACH	Carassius gibelio	China: Yantai	Asia-China
KJ584709	KJ584709-AC	Carassius sp. KR-2014b	China	Asia-China
KJ584710	KJ584710-AC	Carassius sp. KR-2014b	China	Asia-China
KJ584705	KJ584705-AC	Carassius sp. KR-2014a	China	Asia-China
KJ584706	KJ584706-AC	Carassius sp. KR-2014a	China	Asia-China
KJ584707	KJ584707-AC	Carassius sp. KR-2014c	China	Asia-China
KJ584708	KJ584708-AC	Carassius sp. KR-2014c	China	Asia-China
KX601122	KX601122-AGe	Carassius gibelio	Georgia	Asia-Georgia
KX601123	KX601123-AGe	Carassius gibelio	Georgia	Asia-Georgia
KX601124	KX601124-AGe	Carassius gibelio	Georgia	Asia-Georgia
KX601125	KX601125-AGe	Carassius gibelio	Georgia	Asia-Georgia
AB852602	AB852602-AJ	Carassius auratu	Japan:Shiga, Takashima, Lake Biwa	Asia-Japan
LC097920	LC097920-AJ	Carassius auratu	Japan:Shiga	Asia-Japan
LC097921	LC097921-AJ	Carassius auratu	Japan:Shiga	Asia-Japan
LC097922	LC097922-AJ	Carassius auratu	Japan:Shiga	Asia-Japan
LC097923	LC097923-AJ	Carassius auratu	Japan:Shiga	Asia-Japan
LC097924	LC097924-AJ	Carassius auratu	Japan:Shiga	Asia-Japan
LC097925	LC097925-AJ	Carassius auratu	Japan:Shiga	Asia-Japan
LC097926	LC097926-AJ	Carassius auratu	Japan:Shiga	Asia-Japan
LC097927	LC097927-AJ	Carassius auratu	Japan:Shiga	Asia-Japan
AB368677	AB368677-AJ	Carassius auratus	Takatsu River, Japan	Asia-Japan
AB368678	AB368678-AJ	Carassius auratus	Iki Island, Japan	Asia-Japan
AB368679	AB368679-AJR	Carassius auratus	Okinawa Island, Ryukyus	Asia-Japan
AB368680	AB368680-AJR	Carassius auratus	Okinawa Island, Ryukyus	Asia-Japan
AB368681	AB368681-AJR	Carassius auratus	Amamioshima Island, Ryukyus	Asia-Japan
AB368682	AB368682-AJR	Carassius auratus	Tokunoshima Island, Ryukyus	Asia-Japan
AB368683	AB368683-AJR	Carassius auratus	Okinawa Island, Ryukyus	Asia-Japan
AB368684	AB368684-AJ	Carassius auratus	Urano River, Japan	Asia-Japan
AB368685	AB368685-AJR	Carassius auratus	Tanegashima Island, Ryukyus	Asia-Japan
AB368686	AB368686-AJ	Carassius auratus	Shigenobu River, Japan	Asia-Japan
AB368687	AB368687-AJ	Carassius auratus	Nagara River, Japan	Asia-Japan
AB368688	AB368688-AJ	Carassius auratus	Urano River, Japan	Asia-Japan
AB368689	AB368689-AJ	Carassius auratus	Urano River, Japan	Asia-Japan
AB368690	AB368690-AJ	Carassius auratus	Lake Biwa, Japan	Asia-Japan
AB368691	AB368691-AJR	Carassius auratus	Okinawa Island, Ryukyus	Asia-Japan
AB368692	AB368692-AJ	Carassius auratus	Urano River, Japan	Asia-Japan
AB368693	AB368693-AJ	Carassius auratus	Kako River, Japan	Asia-Japan
AB368707	AB368707-AJR	Carassius auratus	Ishigaki Island, Ryukyus	Asia-Japan
AB368708	AB368708-AJ	Carassius auratus	Shigenobu River, Japan	Asia-Japan
AB368710	AB368710-AJR	Carassius auratus	Okinawa Island, Ryukyus	Asia-Japan
AB852584	AB852584-AJ	Carassius auratus	Japan:Shiga, Around Takeshima Island, Lake Biwa	Asia-Japan
AB852585	AB852585-AJ	Carassius auratus	Japan:Shiga, Around Takeshima Island, Lake Biwa	Asia-Japan
AB852586	AB852586-AJ	Carassius auratus	Japan:Shiga, Around Takeshima Island, Lake Biwa	Asia-Japan
AB852587	AB852587-AJ	Carassius auratus	Japan:Shiga, Around Takeshima Island, Lake Biwa	Asia-Japan
AB852588	AB852588-AJ	Carassius auratus	Japan:Shiga, Around Takeshima Island, Lake Biwa	Asia-Japan
AB852589	AB852589-AJ	Carassius auratus	Japan:Shiga, Around Takeshima Island, Lake Biwa	Asia-Japan
AB852590	AB852590-AJ	Carassius auratus	Japan:Shiga, Around Takeshima Island, Lake Biwa	Asia-Japan
AB852591	AB852591-AJ	Carassius auratus	Japan:Shiga, Around Takeshima Island, Lake Biwa	Asia-Japan
AB852592	AB852592-AJ	Carassius auratus	Japan:Shiga, Around Takeshima Island, Lake Biwa	Asia-Japan
AB852593	AB852593-AJ	Carassius auratus	Japan:Shiga, Around Takeshima Island, Lake Biwa	Asia-Japan
AB852594	AB852594-AJ	Carassius auratus	Japan:Shiga, Around Takeshima Island, Lake Biwa	Asia-Japan
AB852595	AB852595-AJ	Carassius auratus	Japan:Shiga, Around Takeshima Island, Lake Biwa	Asia-Japan
AB852596	AB852596-AJ	Carassius auratus	Japan:Shiga, Around Takeshima Island, Lake Biwa	Asia-Japan
AB852597	AB852597-AJ	Carassius auratus	Japan:Shiga, Nagahama, Lake Biwa	Asia-Japan
AB852598	AB852598-AJ	Carassius auratus	Japan:Shiga, Around Takeshima Island, Lake Biwa	Asia-Japan
AB852599	AB852599-AJ	Carassius auratus	Japan:Shiga, Around Takeshima Island, Lake Biwa	Asia-Japan
AB852600	AB852600-AJ	Carassius auratus	Japan:Shiga, Takashima, Lake Biwa	Asia-Japan
AB852601	AB852601-AJ	Carassius auratus	Japan:Shiga, Kusatsu, Kusatsu-Tanakami	Asia-Japan
HQ689818	HQ689818-AJ	Carassius auratus	Japan	Asia-Japan
JN412527	JN412527-AJ	Carassius auratus	Japan	Asia-Japan
LC097470	LC097470-AJ	Carassius auratus	Japan:Shiga	Asia-Japan
LC097914	LC097914-AJ	Carassius auratus	Japan:Tokyo	Asia-Japan
LC097915	LC097915-AJ	Carassius auratus	Japan:Tokyo	Asia-Japan
LC097916	LC097916-AJ	Carassius auratus	Japan:Tokyo	Asia-Japan
LC097917	LC097917-AJ	Carassius auratus	Japan:Tokyo	Asia-Japan
LC097918	LC097918-AJ	Carassius auratus	Japan:Shiga	Asia-Japan
LC097919	LC097919-AJ	Carassius auratus	Japan:Hyogo	Asia-Japan
AB368694	AB368694-AJ	Carassius auratus	Shimanto River, Japan	Asia-Japan
AB368695	AB368695-AJR	Carassius auratus	Tanegashima Island, Ryukyus	Asia-Japan
AB368696	AB368696-AJR	Carassius auratus	Okinawa Island, Ryukyus	Asia-Japan
AB368697	AB368697-AJR	Carassius auratus	Ryukyus	Asia-Japan
AB368698	AB368698-AJR	Carassius auratus	Ryukyus	Asia-Japan
AB368699	AB368699-AJR	Carassius auratus	Ryukyus	Asia-Japan
AB368704	AB368704-AJ	Carassius auratus	Ishigaki Island, Japan	Asia-Japan
AB852603	AB852603-AJ	Carassius cuvieri	Japan:Shiga, Azuchi, Lake Nishino-ko	Asia-Japan
AB852604	AB852604-AJ	Carassius cuvieri	Japan:Shiga, Azuchi, Lake Nishino-ko	Asia-Japan
AB852605	AB852605-AJ	Carassius cuvieri	Japan:Shiga, Azuchi, Lake Nishino-ko	Asia-Japan
AB852606	AB852606-AJ	Carassius cuvieri	Japan:Shiga, Azuchi, Lake Nishino-ko	Asia-Japan
AB852607	AB852607-AJ	Carassius cuvieri	Japan:Shiga, Azuchi, Lake Nishino-ko	Asia-Japan
AB852608	AB852608-AJ	Carassius cuvieri	Japan:Shiga, Azuchi, Lake Nishino-ko	Asia-Japan
AB852609	AB852609-AJ	Carassius cuvieri	Japan:Shiga, Nagahama, Lake Biwa	Asia-Japan
AB852610	AB852610-AJ	Carassius cuvieri	Japan:Shiga, Azuchi, Lake Nishino-ko	Asia-Japan
HQ689913	HQ689913-AJ	Carassius cuvieri	Japan	Asia-Japan
JN402304	JN402304-AJ	Carassius cuvieri	Lake Mikatako, Honsyu, Japan	Asia-Japan
LC097910	LC097910-AJ	Carassius cuvieri	Japan:Shiga	Asia-Japan
LC097911	LC097911-AJ	Carassius cuvieri	Japan:Shiga	Asia-Japan
LC097912	LC097912-AJ	Carassius cuvieri	Japan:Shiga	Asia-Japan
LC097913	LC097913-AJ	Carassius cuvieri	Japan:Shiga	Asia-Japan
FJ822042	FJ822042-AJ	Carassius cuvieri	Japan: Tome Miyagi, Hasama, Iijima, Moguri Pumping Site	Asia-Japan
FJ822043	FJ822043-AJ	Carassius cuvieri	Japan: Tome Miyagi, Hasama, Iijima, Moguri Pumping Site	Asia-Japan
DQ399920	DQ399920-AJ	Carassius langsdorfii	Japan: Lake Abashiri, Hokkaido	Asia-Japan
DQ399921	DQ399921-AJ	Carassius langsdorfii	Japan: Lake Abashiri, Hokkaido	Asia-Japan
DQ399922	DQ399922-AJ	Carassius langsdorfii	Japan: Lake Abashiri, Hokkaido	Asia-Japan
HQ689910	HQ689910-AJ	Carassius langsdorfii	Lake Biwa, Japan	Asia-Japan
HQ689911	HQ689911-AJ	Carassius langsdorfii	Lake Biwa, Japan	Asia-Japan
HQ689912	HQ689912-AJ	Carassius langsdorfii	Lake Biwa, Japan	Asia-Japan
GU991391	GU991391-AKa	Carassius auratus	Shuchinsk, Ishim River drainage Kazakhstan	Asia-Kazakhstan
GU991397	GU991397-AKa	Carassius auratus	Kapchagay Reservoir, Almaty Province, Kazakhstan	Asia-Kazakhstan
GU991398	GU991398-AKr	Carassius auratus	Gyeongju , Miho-cheon River, Korea	Asia-Korea
HM008688	HM008688-AKo	Carassius gibelio	Cheon Jin Cheon, Pongho-ri, Korea	Asia-Korea
HM008684	HM008684-AMo	Carassius gibelio	Byur Lake, Amur drainage, Mongolia	Asia-Mongolia
HM008685	HM008685-AMo	Carassius gibelio	Byur Lake, Amur drainage, Mongolia	Asia-Mongolia
HM008690	HM008690-AMo	Carassius sp. S1MN	Bulgan stream, Selenga River, Mongolia	Asia-Mongolia
DQ868926	DQ868926-AMo	Carassius sp. U10MN	Uvs Lake, Mongolia	Asia-Mongolia
DQ868924	DQ868924-AMo	Carassius sp. U8MN	Uvs Lake, Mongolia	Asia-Mongolia
DQ868925	DQ868925-AMo	Carassius sp. U9MN	Uvs Lake, Mongolia	Asia-Mongolia
LC097471	LC097471-AJ	Carassius auratus	Japan:Shiga	Asian-Japan
LC097472	LC097472-AJ	Carassius auratus	Japan:Kyoto	Asian-Japan
LC097473	LC097473-AJ	Carassius auratus	Japan:Hyogo	Asian-Japan
LC097474	LC097474-AJ	Carassius auratus	Japan:Tokyo	Asian-Japan
LC097475	LC097475-AJ	Carassius auratus	Japan:Kyoto	Asian-Japan
LC097476	LC097476-AJ	Carassius auratus	Japan:Kyoto	Asian-Japan
LC097477	LC097477-AJ	Carassius auratus	Japan:Tokyo	Asian-Japan
LC097478	LC097478-AJ	Carassius auratus	Japan:Tokyo	Asian-Japan
KX601119	KX601119-AVN	Carassius auratus	Viet Nam	Asian-Viet Nam
KX601120	KX601120-AVN	Carassius auratus	Viet Nam	Asian-Viet Nam
KX601121	KX601121-AVN	Carassius auratus	Viet Nam	Asian-Viet Nam
MF673855	MF673855-AVN	Carassius auratus	Viet Nam	Asian-Viet Nam
MF673856	MF673856-AVN	Carassius auratus	Viet Nam	Asian-Viet Nam
MF673857	MF673857-AVN	Carassius auratus	Viet Nam	Asian-Viet Nam
MF673858	MF673858-AVN	Carassius auratus	Viet Nam	Asian-Viet Nam
MT155802	MT155802-ASK	Carassius cuvieri	South Korea	Asia-South Korea
MT155803	MT155803-ASK	Carassius cuvieri	South Korea	Asia-South Korea
MT155804	MT155804-ASK	Carassius cuvieri	South Korea	Asia-South Korea
MT155805	MT155805-ASK	Carassius cuvieri	South Korea	Asia-South Korea
MT155806	MT155806-ASK	Carassius cuvieri	South Korea	Asia-South Korea
GU170379	GU170379-AUz	Carassius gibelio	Uzbekistan: Syr Darya River basin	Asia-Uzbekistan
GU170380	GU170380-AUz	Carassius gibelio	Uzbekistan: Syr Darya River basin	Asia-Uzbekistan
GU170381	GU170381-AUz	Carassius gibelio	Uzbekistan: Syr Darya River basin	Asia-Uzbekistan
HM000025	HM000025-AUz	Carassius gibelio	Mezhdurechenskoe Reservoir, Uzbekistan	Asia-Uzbekistan
HM000026	HM000026-AUz	Carassius gibelio	Mezhdurechenskoe Reservoir, Uzbekistan	Asia-Uzbekistan
HM000027	HM000027-AUz	Carassius gibelio	Dautkol Reservoire, Uzbekistan	Asia-Uzbekistan
HM000028	HM000028-AUz	Carassius gibelio	Dautkol Reservoire, Uzbekistan	Asia-Uzbekistan
HM000029	HM000029-AUz	Carassius gibelio	Dautkol Reservoire, Uzbekistan	Asia-Uzbekistan
HQ689875	HQ689875-AVN	Carassius auratus	Viet Nam	Asia-Viet Nam
HQ689876	HQ689876-AVN	Carassius auratus	Viet Nam	Asia-Viet Nam
HQ689877	HQ689877-AVN	Carassius auratus	Viet Nam	Asia-Viet Nam
HM536806	HM536806-AVN	Carassius sp. UAIC	Viet Nam: Red River, Hanoi	Asia-Viet Nam
KJ584696	KJ584696-AVN	Carassius sp. KR-2014a	Viet Nam	Asia-Viet Nam
KJ584697	KJ584697-AVN	Carassius sp. KR-2014a	Viet Nam	Asia-Viet Nam
KJ584698	KJ584698-AVN	Carassius sp. KR-2014a	Viet Nam	Asia-Viet Nam
KJ584700	KJ584700-AVN	Carassius sp. KR-2014a	Viet Nam	Asia-Viet Nam
KJ584703	KJ584703-AVN	Carassius sp. KR-2014a	Viet Nam	Asia-Viet Nam
KJ584704	KJ584704-AVN	Carassius sp. KR-2014a	Viet Nam	Asia-Viet Nam
KJ584699	KJ584699-AVN	Carassius sp. KR-2014d	Viet Nam	Asia-Viet Nam
KJ584701	KJ584701-AVN	Carassius sp. KR-2014d	Viet Nam	Asia-Viet Nam
KJ584702	KJ584702-AVN	Carassius sp. KR-2014d	Viet Nam	Asia-Viet Nam
GU942710	GU942710-EBH	Carassius langsdorfii	Rama Lake,Bosnia and Herzegovina	Europe-Bosnia and Herzegovina
GU942709	GU942709-EBH	Carassius langsdorfii	Neretva River, Sunca canal, Bosnia and Herzegovina	Europe-Bosnia and Herzegovina
FJ169952	FJ169952-Eur	Carassius auratus	Europe	Europe
JQ905028	JQ905028-ECr	Carassius gibelio	Croatia: Danube River Basin, Kupa River	Europe- Croatia
JQ905029	JQ905029-ECr	Carassius gibelio	Croatia: Danube River Basin, Kupa River	Europe- Croatia
JQ905030	JQ905030-ECr	Carassius gibelio	Croatia: Danube River Basin, Kupa River	Europe- Croatia
JQ905033	JQ905033-ECr	Carassius gibelio	Croatia: Danube River Basin, Kupa River	Europe- Croatia
JQ905034	JQ905034-ECr	Carassius gibelio	Croatia: Danube River Basin, Kupa River	Europe- Croatia
JQ905035	JQ905035-ECr	Carassius gibelio	Croatia: Danube River Basin, Kupa River	Europe- Croatia
KR131843	KR131843-EFi	Carassius carassius	Finland	Europe -Finland
DQ399919	DQ399919-EGr	Carassius carassius	Germany: pond near Plon, Schwentine basin	Europe -Germany
DQ399917	DQ399917-EGr	Carassius carassius	Germany: pond near Plon, Schwentine basin	Europe -Germany
DQ399918	DQ399918-EGr	Carassius carassius	Germany: pond near Plon, Schwentine basin	Europe -Germany
KR131844	KR131844-EGe	Carassius carassius	Germany	Europe -Germany
KR131845	KR131845-EGe	Carassius carassius	Germany	Europe -Germany
DQ868876	DQ868876-EGr	Carassius gibelio	Greece: Lysimacheia Lake, Eatoloakarnanian Province	Europe -Greece
DQ868877	DQ868877-EGr	Carassius gibelio	Greece: Trichonida Lake, Eatoloakarnanian Province	Europe -Greece
DQ868878	DQ868878-EGr	Carassius gibelio	Greece: Ozeros Lake, Eatoloakarnanian Province	Europe -Greece
DQ868879	DQ868879-EGr	Carassius gibelio	Greece: Amvrakia Lake, Eatoloakarnanian Province	Europe -Greece
DQ868906	DQ868906-EPo	Carassius auratus	Guadiana (Guadiana basin, Portugal)	Europe- Portugal
DQ868907	DQ868907-EPo	Carassius auratus	Guadiana (Guadiana basin, Portugal)	Europe- Portugal
DQ868911	DQ868911-ESl	Carassius gibelio	Nitra River, Slovakia	Europe- Slovakia
DQ868903	DQ868903-EUk	Carassius gibelio	Sluch River, Krasna Siolka, Ukraine	Europe- Ukraine
GU991386	GU991386-EAl	Carassius auratus	Ochrid Lake, Albania	Europe-Albania
GU991387	GU991387-EAl	Carassius auratus	Ochrid Lake, Albania	Europe-Albania
GU991390	GU991390-EAl	Carassius auratus	Ishem River, Albania	Europe-Albania
JN412525	JN412525-Eal	Carassius auratus	Albania	Europe-Albania
JN412526	JN412526-EAl	Carassius auratus	Albania	Europe-Albania
JN412507	JN412507-EAu	Carassius auratus	Austria	Europe-Austria
JN412533	JN412533-EAu	Carassius carassius	Austria	Europe-Austria
JN412534	JN412534-EAu	Carassius carassius	Austria	Europe-Austria
JN412535	JN412535-EAu	Carassius carassius	Austria	Europe-Austria
JN412536	JN412536-EAu	Carassius carassius	Austria	Europe-Austria
JN546017	JN546017-EAu	Carassius gibelio	Austria	Europe-Austria
JN546018	JN546018-EAu	Carassius gibelio	Austria	Europe-Austria
JN546019	JN546019-EAu	Carassius gibelio	Austria	Europe-Austria
JN546020	JN546020-EAu	Carassius gibelio	Austria	Europe-Austria
JN546049	JN546049-EAu	Carassius gibelio	Austria	Europe-Austria
JN546050	JN546050-EAu	Carassius gibelio	Austria	Europe-Austria
KT630324	KT630324-Bel	Carassius carassius	Bokrijk，Scheldt River，Belgium	Europe-Belgium
HM008687	HM008687-EBH	Carassius gibelio	Krenica Lake, Bosnia and Herzegovina	Europe-Bohei
GU991400	GU991400-RU	Carassius carassius	Fish farm, Calverton, Great Britain	Europe-Britain
JN412539	JN412539-EBr	Carassius carassius	United Kingdom	Europe-Britain
HM008678	HM008678-EBu	Carassius gibelio	Varna, Bulgaria	Europe-Bulgaria
JN546023	JN546023-EBu	Carassius gibelio	Bulgaria	Europe-Bulgaria
JN546024	JN546024-EBu	Carassius gibelio	Bulgaria	Europe-Bulgaria
JN546025	JN546025-EBu	Carassius gibelio	Bulgaria	Europe-Bulgaria
JN546026	JN546026-EBu	Carassius gibelio	Bulgaria	Europe-Bulgaria
JN546027	JN546027-EBu	Carassius gibelio	Bulgaria	Europe-Bulgaria
JN546028	JN546028-EBu	Carassius gibelio	Bulgaria	Europe-Bulgaria
JN546029	JN546029-EBu	Carassius gibelio	Bulgaria	Europe-Bulgaria
JN546030	JN546030-EBu	Carassius gibelio	Bulgaria	Europe-Bulgaria
JN546031	JN546031-EBu	Carassius gibelio	Bulgaria	Europe-Bulgaria
JN546059	JN546059-EBu	Carassius gibelio	Bulgaria	Europe-Bulgaria
JN546060	JN546060-EBu	Carassius gibelio	Bulgaria	Europe-Bulgaria
JN546061	JN546061-EBu	Carassius gibelio	Bulgaria	Europe-Bulgaria
JN546062	JN546062-EBu	Carassius gibelio	Bulgaria	Europe-Bulgaria
JN546063	JN546063-EBu	Carassius gibelio	Bulgaria	Europe-Bulgaria
JN546064	JN546064-EBu	Carassius gibelio	Bulgaria	Europe-Bulgaria
FJ169951	FJ169951-ECe	Carassius gibelio	central Europe	Europe-Central
HM000012	HM000012-ECr	Carassius gibelio	Sava River, Croatia	Europe-Croatia
HM000013	HM000013-ECr	Carassius gibelio	Sava River, Croatia	Europe-Croatia
HM000014	HM000014-ECr	Carassius gibelio	Sava River, Croatia	Europe-Croatia
HM000015	HM000015-ECr	Carassius gibelio	Sava River, Croatia	Europe-Croatia
HM000016	HM000016-ECr	Carassius gibelio	Sava River, Croatia	Europe-Croatia
JQ905031	JQ905031-ECr	Carassius gibelio	Croatia: Danube River Basin, Kupa River	Europe-Croatia
JQ905032	JQ905032-ECr	Carassius gibelio	Croatia: Danube River Basin, Kupa River	Europe-Croatia
JN412530	JN412530-ECze	Carassius langsdorfii	pool at Litvínovice, Czech Republic	Europe-Czech
JN412529	JN412529-ECze	Carassius langsdorfii	pool at Litvínovice, Czech Republic	Europe-Czech
DQ399923	DQ399923-ECz	Carassius auratus	Czech Republic: pet shop in Melnik	Europe-Czech
DQ399924	DQ399924-ECz	Carassius auratus	Czech Republic: Research Institute of Fish	Europe-Czech
DQ399925	DQ399925-ECz	Carassius auratus	Czech Republic: Research Institute of Fish Culture and Hydrobiology in Vodnany	Europe-Czech
DQ868897	DQ868897-ECz	Carassius auratus	Vodňany (Elbe basin, Czech Republic)	Europe-Czech
DQ868898	DQ868898-ECz	Carassius auratus	fish farm, Vodňany, Czech Republic	Europe-Czech
DQ868927	DQ868927-ECz	Carassius auratus	pet shop, Czech Republic	Europe-Czech
DQ868928	DQ868928-ECz	Carassius auratus	pet shop, Prague, Czech Republic	Europe-Czech
FJ169954	FJ169954-ECz	Carassius auratus	Flood plain, Dyje river basin, Czech Republic	Europe-Czech
GU991385	GU991385-ECz	Carassius auratus	fish farm, Vodňany, Czech Republic	Europe-Czech
JN412529	JN412529-ECz	Carassius auratus	Czech Republic	Europe-Czech
JN412530	JN412530-ECz	Carassius auratus	Czech Republic	Europe-Czech
KX688781	KX688781-ECz	Carassius auratus	Czech Republic	Europe-Czech
KX688782	KX688782-ECz	Carassius auratus	Czech Republic	Europe-Czech
GU991399	GU991399-ECz	Carassius carassius	Milevsko, Elbe drainage, Czech Republic	Europe-Czech
JN412549	JN412549-ECz	Carassius carassius	Czech Republic	Europe-Czech
JN412550	JN412550-ECz	Carassius carassius	Czech Republic	Europe-Czech
KC238569	KC238569-ECz	Carassius carassius	Czech Republic	Europe-Czech
DQ399938	DQ399938-ECz	Carassius carassius	Czech Republic: Milevsko, Elbe basin	Europe-Czech
JQ763597	JQ763597-ECz	Carassius carassius	Czech Republic	Europe-Czech
KR131834	KR131834-Ecz	Carassius carassius	Czech Republic	Europe-Czech
KR131835	KR131835-ECz	Carassius carassius	Czech Republic	Europe-Czech
KR131836	KR131836-ECz	Carassius carassius	Czech Republic	Europe-Czech
KR131837	KR131837-ECz	Carassius carassius	Czech Republic	Europe-Czech
KR131838	KR131838-ECz	Carassius carassius	Czech Republic	Europe-Czech
KR131839	KR131839-ECz	Carassius carassius	Czech Republic	Europe-Czech
KR131840	KR131840-ECz	Carassius carassius	Czech Republic	Europe-Czech
KR131841	KR131841-ECz	Carassius carassius	Czech Republic	Europe-Czech
KR131842	KR131842-ECz	Carassius carassius	Czech Republic	Europe-Czech
KT630381	KT630381-Cze	Carassius carassius	Lužnice，Danube River，Czech Republic	Europe-Czech
KT630382	KT630382-Cze	Carassius carassius	Lužnice，Danube River，Czech Republic	Europe-Czech
KT630383	KT630383-Cze	Carassius carassius	Lužnice，Danube River，Czech Republic	Europe-Czech
DQ399926	DQ399926-ECz	Carassius gibelio	Czech Republic: Dolni Benesov, Odra basin	Europe-Czech
DQ399927	DQ399927-ECz	Carassius gibelio	Czech Republic: Dolni Benesov, Odra basin	Europe-Czech
DQ399928	DQ399928-ECz	Carassius gibelio	Czech Republic: Straz nad Nisou, Odra basin	Europe-Czech
DQ399929	DQ399929-ECz	Carassius gibelio	Czech Republic: Chrudimka, Elbe basin	Europe-Czech
DQ399931	DQ399931-ECz	Carassius gibelio	Czech Republic: Chrudimka, Elbe basin	Europe-Czech
DQ399933	DQ399933-ECz	Carassius gibelio	Czech Republic: Hluboka, Elbe basin	Europe-Czech
DQ399934	DQ399934-ECz	Carassius gibelio	Czech Republic: Hluboka, Elbe basin	Europe-Czech
DQ399935	DQ399935-ECz	Carassius gibelio	Czech Republic: Hluboka, Elbe basin	Europe-Czech
DQ399936	DQ399936-ECz	Carassius gibelio	Czech Republic: Strkov nad Luznici, Elbe basin	Europe-Czech
DQ399937	DQ399937-ECz	Carassius gibelio	Czech Republic: Strkov nad Luznici, Elbe basin	Europe-Czech
DQ399939	DQ399939-ECz	Carassius gibelio	Czech Republic: Dyje River, Danube basin	Europe-Czech
DQ399940	DQ399940-ECz	Carassius gibelio	Czech Republic: Dyje River, Danube basin	Europe-Czech
DQ868905	DQ868905-ECz	Carassius gibelio	Dyje River, Danube river basin, Czech Republic	Europe-Czech
HM000030	HM000030-ECz	Carassius gibelio	Dyje River, Danube river Basin, Czech Republic	Europe-Czech
HM000031	HM000031-ECz	Carassius gibelio	Dyje River, Czech Republic	Europe-Czech
HM000032	HM000032-ECz	Carassius gibelio	Dyje River, Danube river basin, Czech Republic	Europe-Czech
HM000033	HM000033-ECz	Carassius gibelio	Dyje River, Danube river basin, Czech Republic	Europe-Czech
HM000034	HM000034-ECz	Carassius gibelio	Dyje River, Danube river basin, Czech Republic	Europe-Czech
HM000035	HM000035-ECz	Carassius gibelio	Dyje River, Danube river Basin, Czech Republic	Europe-Czech
JN402305	JN402305-ECz	Carassius gibelio	Olza River, Odra river basin, Czech Republic	Europe-Czech
JN546034	JN546034-ECz	Carassius gibelio	Czech Republic	Europe-Czech
JN546040	JN546040-ECz	Carassius gibelio	Czech Republic	Europe-Czech
JN546041	JN546041-ECz	Carassius gibelio	Czech Republic	Europe-Czech
JN546042	JN546042-ECz	Carassius gibelio	Czech Republic	Europe-Czech
JN546043	JN546043-ECz	Carassius gibelio	Czech Republic	Europe-Czech
JN546044	JN546044-ECz	Carassius gibelio	Czech Republic	Europe-Czech
JN546045	JN546045-ECz	Carassius gibelio	Czech Republic	Europe-Czech
JN546046	JN546046-ECz	Carassius gibelio	Czech Republic	Europe-Czech
JN546055	JN546055-ECz	Carassius gibelio	Czech Republic	Europe-Czech
JN546056	JN546056-ECz	Carassius gibelio	Czech Republic	Europe-Czech
JN546057	JN546057-ECz	Carassius gibelio	Czech Republic	Europe-Czech
JN546058	JN546058-ECz	Carassius gibelio	Czech Republic	Europe-Czech
JQ763598	JQ763598-ECz	Carassius gibelio	Czech Republic	Europe-Czech
JQ763599	JQ763599-ECz	Carassius gibelio	Czech Republic	Europe-Czech
KX688783	KX688783-ECz	Carassius gibelio	Czech Republic	Europe-Czech
KX688784	KX688784-ECz	Carassius gibelio	Czech Republic	Europe-Czech
KX688785	KX688785-ECz	Carassius gibelio	Czech Republic	Europe-Czech
KX688786	KX688786-ECz	Carassius gibelio	Czech Republic	Europe-Czech
DQ399930	DQ399930-ECz	Carassius langsdorfii	Czech Republic: Chrudimka, Elbe basin	Europe-Czech
DQ399932	DQ399932-ECz	Carassius langsdorfii	Czech Republic: Chrudimka, Elbe basin	Europe-Czech
KT630374	KT630374-Eng	Carassius carassius	Norfolk，U.K	Europe-England
KT630375	KT630375-Eng	Carassius carassius	Norfolk，U.K	Europe-England
KT630376	KT630376-Eng	Carassius carassius	Hertfordshire，U.K	Europe-England
KT630377	KT630377-Eng	Carassius carassius	Hertfordshire，U.K	Europe-England
KT630378	KT630378-Eng	Carassius carassius	Hertfordshire，U.K	Europe-England
KT630379	KT630379-Eng	Carassius carassius	Norfolk，U.K	Europe-England
KT630380	KT630380-Eng	Carassius carassius	Norfolk，U.K	Europe-England
KT630317	KT630317-Est	Carassius carassius	Tartu，Baltic Sea，Estonia	Europe-Estonia
KT630319	KT630319-Est	Carassius carassius	Tartu，Baltic Sea，Estonia	Europe-Estonia
KT630325	KT630325-Est	Carassius carassius	Tartu，Baltic Sea，Estonia	Europe-Estonia
HM000019	HM000019-EEs	Carassius gibelio	unknown, Estonia	Europe-Estonia
HM000020	HM000020-EEs	Carassius gibelio	Haaslava, Estonia	Europe-Estonia
HM000021	HM000021-EEs	Carassius gibelio	Haaslava, Estonia	Europe-Estonia
HM000022	HM000022-EEs	Carassius gibelio	pond, Talin, Estonia	Europe-Estonia
HM000023	HM000023-EEs	Carassius gibelio	Kodijavr Lake, Estonia	Europe-Estonia
HM000024	HM000024-EEs	Carassius gibelio	Kodijavr Lake, Estonia	Europe-Estonia
KT630314	KT630314-Fin	Carassius carassius	Salo，Baltic Sea，Finland	Europe-Finland
KT630315	KT630315-Fin	Carassius carassius	Salo，Baltic Sea，Finland	Europe-Finland
KT630316	KT630316-Fin	Carassius carassius	Salo，Baltic Sea，Finland	Europe-Finland
KT630321	KT630321-Fin	Carassius carassius	Aland Island，Baltic Sea，Finland	Europe-Finland
KT630322	KT630322-Fin	Carassius carassius	Aland Island，Baltic Sea，Finland	Europe-Finland
KT630323	KT630323-Fin	Carassius carassius	Aland Island，Baltic Sea，Finland	Europe-Finland
KT630337	KT630337-Fin	Carassius carassius	Joensuu，Baltic Sea，Finland	Europe-Finland
KT630338	KT630338-Fin	Carassius carassius	Joensuu，Baltic Sea，Finland	Europe-Finland
KT630339	KT630339-Fin	Carassius carassius	Joensuu，Baltic Sea，Finland	Europe-Finland
KT630340	KT630340-Fin	Carassius carassius	Oulu，Baltic Sea，Finland	Europe-Finland
KT630341	KT630341-Fin	Carassius carassius	Oulu，Baltic Sea，Finland	Europe-Finland
KT630388	KT630388-Fin	Carassius carassius	Jyväskylä，Baltic Sea，Finland	Europe-Finland
KT630389	KT630389-Fin	Carassius carassius	Jyväskylä，Baltic Sea，Finland	Europe-Finland
KT630390	KT630390-Fin	Carassius carassius	Jyväskylä，Baltic Sea，Finland	Europe-Finland
HM008679	HM008679-EFi	Carassius gibelio	Gulf of Finland, Finland	Europe-Finland
HM008680	HM008680-EFi	Carassius gibelio	pond, Helsinky, Finland	Europe-Finland
HM008681	HM008681-EFi	Carassius gibelio	pond, Helsinky, Finland	Europe-Finland
HM008682	HM008682-EFi	Carassius gibelio	pond, Helsinky, Finland	Europe-Finland
HM008683	HM008683-EFi	Carassius gibelio	pond, Helsinky, Finland	Europe-Finland
JN546035	JN546035-EFi	Carassius gibelio	Finland	Europe-Finland
JN546036	JN546036-EFi	Carassius gibelio	Finland	Europe-Finland
JN546037	JN546037-EFi	Carassius gibelio	Finland	Europe-Finland
JN546051	JN546051-EFi	Carassius gibelio	Finland	Europe-Finland
JN546052	JN546052-Efi	Carassius gibelio	Finland	Europe-Finland
JN546053	JN546053-EFi	Carassius gibelio	Finland	Europe-Finland
JN546054	JN546054-EFi	Carassius gibelio	Finland	Europe-Finland
AJ555550	AJ555550-EGe	Carassius auratus	Germany:Lake Constance	Europe-Germany
JN412518	JN412518-EGe	Carassius auratus	Germany	Europe-Germany
JN412521	JN412521-EGe	Carassius auratus	Germany	Europe-Germany
JN412522	JN412522-EGe	Carassius auratus	Germany	Europe-Germany
JN412537	JN412537-EGe	Carassius carassius	Germany	Europe-Germany
JN412538	JN412538-EGe	Carassius carassius	Germany	Europe-Germany
JN412540	JN412540-EGe	Carassius carassius	Germany	Europe-Germany
JN412541	JN412541-EGe	Carassius carassius	Germany	Europe-Germany
JN412542	JN412542-EGe	Carassius carassius	Germany	Europe-Germany
JN412543	JN412543-EGe	Carassius carassius	Germany	Europe-Germany
KT630318	KT630318-Ger	Carassius carassius	Kruegersee，Elbe River，Germany	Europe-Germany
KT630320	KT630320-Ger	Carassius carassius	Kruegersee，Elbe River，Germany	Europe-Germany
KT630326	KT630326-Ger	Carassius carassius	Münster，Rhine River，Germany	Europe-Germany
KT630327	KT630327-Ger	Carassius carassius	Münster，Rhine River，Germany	Europe-Germany
KT630328	KT630328-Ger	Carassius carassius	Bergheim，Danube River，Germany	Europe-Germany
KT630384	KT630384-Ger	Carassius carassius	Bergheim，Danube River，Germany	Europe-Germany
KT630385	KT630385-Ger	Carassius carassius	Bergheim，Danube River，Germany	Europe-Germany
KT630386	KT630386-Ger	Carassius carassius	Kruegersee，Elbe River，Germany	Europe-Germany
KT630387	KT630387-Ger	Carassius carassius	Münster，Rhine River，Germany	Europe-Germany
KT630392	KT630392-Ger	Carassius carassius	Bergheim，Danube River，Germany	Europe-Germany
KT630393	KT630393-Ger	Carassius carassius	Bergheim，Danube River，Germany	Europe-Germany
KT630394	KT630394-Ger	Carassius carassius	Bergheim，Danube River，Germany	Europe-Germany
JN546021	JN546021-EGe	Carassius gibelio	Germany	Europe-Germany
JN546022	JN546022-EGe	Carassius gibelio	Germany	Europe-Germany
JN546032	JN546032-EGe	Carassius gibelio	Germany	Europe-Germany
JN546033	JN546033-EGe	Carassius gibelio	Germany	Europe-Germany
JN546039	JN546039-EGe	Carassius gibelio	Germany	Europe-Germany
GU942708	GU942708-EGer	Carassius langsdorfii	Kuhren Lake, Preetz, Germany	Europe-Germany
GU942707	GU942707-EGer	Carassius langsdorfii	Kuhren Lake, Preetz, Germany	Europe-Germany
GU991393	GU991393-EGr	Carassius auratus	Prespa Lake, Greece	Europe-Greece
GU991394	GU991394-EGr	Carassius auratus	Prespa Lake, Greece	Europe-Greece
GU991395	GU991395-EGr	Carassius auratus	Prespa Lake, Greece	Europe-Greece
GU991396	GU991396-EGr	Carassius auratus	Prespa Lake, Greece	Europe-Greece
EU186830	EU186830-EGr	Carassius gibelio	Greece lakes	Europe-Greece
HM000005	HM000005-EGr	Carassius gibelio	fish market, Athens, Greece	Europe-Greece
HM000006	HM000006-EGr	Carassius gibelio	fish market, Athens, Greece	Europe-Greece
DQ868917	DQ868917-EHu	Carassius gibelio	fish farm, Szaravas, Hungary	Europe-Hungary
DQ868919	DQ868919-EHu	Carassius gibelio	fish farm, Szaravas, Hungary	Europe-Hungary
HM000018	HM000018-EHu	Carassius gibelio	fish farm, Szaravas, Hungary	Europe-Hungary
HM008689	HM008689-EHu	Carassius gibelio	fish farm, Szaravas, Hungary	Europe-Hungary
HM008686	HM008686-EIt	Carassius gibelio	Meletta stream, Italy	Europe-Italy
HM000036	HM000036-EIt	Carassius langsdorfii	Meletta River, Carmagnola	Europe-Italy
HM008691	HM008691-EIt	Carassius langsdorfii	Meletta River, Carmagnola	Europe-Italy
GU991388	GU991388-EMo	Carassius auratus	Skadar Lake, Monte Negro	Europe-MonteNegro
GU991389	GU991389-EMo	Carassius auratus	Skadar Lake, Montenegro	Europe-Montenegro
KT630329	KT630329-Nor	Carassius carassius	Oslo，North Sea，Norway	Europe-Norway
KT630330	KT630330-Nor	Carassius carassius	Oslo，North Sea，Norway	Europe-Norway
KT630342	KT630342-Pol	Carassius carassius	Oulu，Baltic Sea，Finland	Europe-Poland
KT630343	KT630343-Pol	Carassius carassius	Orzysz，Vistula River，Poland	Europe-Poland
KT630344	KT630344-Pol	Carassius carassius	Orzysz，Vistula River，Poland	Europe-Poland
KT630345	KT630345-Pol	Carassius carassius	Orzysz，Vistula River，Poland	Europe-Poland
KT630352	KT630352-Pol	Carassius carassius	Tupadly，Vistula River，Poland	Europe-Poland
KT630353	KT630353-Pol	Carassius carassius	Tupadly，Vistula River，Poland	Europe-Poland
KT630354	KT630354-Pol	Carassius carassius	Tupadly，Vistula River，Poland	Europe-Poland
HM000009	HM000009-EPo	Carassius gibelio	Czerskie Rumunki, Vistula River, Poland	Europe-Poland
HM000010	HM000010-EPo	Carassius gibelio	Leszyce, Kujawy-Pomerania, Poland	Europe-Poland
HM000011	HM000011-EPo	Carassius gibelio	Leszyce, Kujawy-Pomerania, Poland	Europe-Poland
DQ868908	DQ868908-EPo	Carassius auratus	Guadiana River, Brinches, Portugal	Europe-Portugal
DQ868921	DQ868921-EPo	Carassius auratus	Rio Alviela,Tejo river basin, Portugal	Europe-Portugal
DQ868922	DQ868922-EPo	Carassius auratus	Rio Alviela, Tejo river basin Portugal	Europe-Portugal
DQ868923	DQ868923-EPo	Carassius auratus	Rio Alviela, Tejo river basin Portugal	Europe-Portugal
GU991382	GU991382-EPo	Carassius auratus	Tranção River, Portugal	Europe-Portugal
GU991383	GU991383-EPo	Carassius auratus	Tranção River, Portugal	Europe-Portugal
GU991384	GU991384-EPo	Carassius auratus	Tejo River, Portugal	Europe-Portugal
DQ868920	DQ868920-EPo	Carassius gibelio	Rio Alviela, Tejo river basin Portugal	Europe-Portugal
KJ701428	KJ701428-EPo	Carassius gibelio	Portugal	Europe-Portugal
KJ701429	KJ701429-EPo	Carassius gibelio	Portugal	Europe-Portugal
KJ701430	KJ701430-EPo	Carassius gibelio	Portugal	Europe-Portugal
KJ701431	KJ701431-EPo	Carassius gibelio	Portugal	Europe-Portugal
KJ701432	KJ701432-EPo	Carassius gibelio	Portugal	Europe-Portugal
KJ701436	KJ701436-EPo	Carassius gibelio	Portugal	Europe-Portugal
KJ701437	KJ701437-EPo	Carassius gibelio	Portugal	Europe-Portugal
HM000007	HM000007-ERo	Carassius gibelio	Jiu River, Romania	Europe-Romania
HM000008	HM000008-ERo	Carassius gibelio	Oltenita, Danube River, Romania	Europe-Romania
JN546047	JN546047-ERo	Carassius gibelio	Romania	Europe-Romania
JN546048	JN546048-ERo	Carassius gibelio	Romania	Europe-Romania
KT630346	KT630346-Rus	Carassius carassius	Proran Lake，Don River， Russia	Europe-Russia
KT630347	KT630347-Rus	Carassius carassius	Proran Lake，Don River， Russia	Europe-Russia
KT630348	KT630348-Rus	Carassius carassius	Proran Lake，Don River， Russia	Europe-Russia
KT630334	KT630334-Rus	Carassius carassius	Karma， Volga River，Russian	Europe-Russian
KT630335	KT630335-Rus	Carassius carassius	Small lake, Velikaya River，Baltic Sea，Russia	Europe-Russian
KT630336	KT630336-Rus	Carassius carassius	Small lake, Velikaya River，Baltic Sea，Russia	Europe-Russian
KT630358	KT630358-Rus	Carassius carassius	Saygach’yedake，Volga River，Russian	Europe-Russian
KT630359	KT630359-Rus	Carassius carassius	Saygach’yedake，Volga River，Russian	Europe-Russian
KT630360	KT630360-Rus	Carassius carassius	Saygach’yedake，Volga River，Russian	Europe-Russian
KT630361	KT630361-Rus	Carassius carassius	Karma，Volga River，Russian	Europe-Russian
KT630362	KT630362-Rus	Carassius carassius	Karma，Volga River，Russian	Europe-Russian
KT630364	KT630364-Rus	Carassius carassius	Saygach’yedake，Volga River，Russian	Europe-Russian
DQ868910	DQ868910-ESl	Carassius gibelio	Nitra River, Danube river basin Slovakia	Europe-Slovakia
DQ868912	DQ868912-ESl	Carassius gibelio	Nitra River, Danube river basin, Slovakia	Europe-Slovakia
DQ868909	DQ868909-ESp	Carassius auratus	hatchery, Polynyia de Jucar,Valencia, Spain	Europe-Spain
DQ868913	DQ868913-ESp	Carassius auratus	Siete Aquas, Valencia, Spain	Europe-Spain
DQ868914	DQ868914-ESp	Carassius auratus	Siete Aquas, Valencia, Spain	Europe-Spain
DQ868915	DQ868915-ESp	Carassius auratus	Siete Aquas, Valencia, Spain	Europe-Spain
KJ701433	KJ701433-ESp	Carassius gibelio	Spain	Europe-Spain
KJ701434	KJ701434-ESp	Carassius gibelio	Spain	Europe-Spain
KJ701435	KJ701435-ESp	Carassius gibelio	Spain	Europe-Spain
KJ701438	KJ701438-ESp	Carassius gibelio	Spain	Europe-Spain
JN412544	JN412544-ESw	Carassius carassius	Sweden	Europe-Sweden
JN412545	JN412545-ESw	Carassius carassius	Sweden	Europe-Sweden
JN412546	JN412546-ESw	Carassius carassius	Sweden	Europe-Sweden
JN412547	JN412547-ESw	Carassius carassius	Sweden	Europe-Sweden
JN412548	JN412548-ESw	Carassius carassius	Sweden	Europe-Sweden
KT630331	KT630331-Swe	Carassius carassius	Gotland Island，Baltic Sea，Sweden	Europe-Sweden
KT630332	KT630332-Swe	Carassius carassius	Gotland Island，Baltic Sea，Sweden	Europe-Sweden
KT630333	KT630333-Swe	Carassius carassius	Gotland Island，Baltic Sea，Sweden	Europe-Sweden
KT630349	KT630349-Swe	Carassius carassius	Skabersjo，Baltic Sea，Sweden	Europe-Sweden
KT630350	KT630350-Swe	Carassius carassius	Skabersjo，Baltic Sea，Sweden	Europe-Sweden
KT630351	KT630351--Swe	Carassius carassius	Skabersjo，Baltic Sea，Sweden	Europe-Sweden
KT630355	KT630355-Swe	Carassius carassius	Umeå，Baltic Sea，Sweden	Europe-Sweden
KT630356	KT630356-Swe	Carassius carassius	Umeå，Baltic Sea，Sweden	Europe-Sweden
KT630357	KT630357-Swe	Carassius carassius	Umeå，Baltic Sea，Sweden	Europe-Sweden
KT630365	KT630365-Swe	Carassius carassius	Östhammar，Baltic Sea，Sweden	Europe-Sweden
KT630366	KT630366-Swe	Carassius carassius	Östhammar，Baltic Sea，Sweden	Europe-Sweden
KT630367	KT630367-Swe	Carassius carassius	Östhammar，Baltic Sea，Sweden	Europe-Sweden
KT630368	KT630368-Swe	Carassius carassius	Stordammen，Baltic Sea，Sweden	Europe-Sweden
KT630369	KT630369-Swe	Carassius carassius	Stordammen，Baltic Sea，Sweden	Europe-Sweden
KT630370	KT630370-Swe	Carassius carassius	Stordammen，Baltic Sea，Sweden	Europe-Sweden
KT630371	KT630371-Swe	Carassius carassius	Märsta，Baltic Sea，Sweden	Europe-Sweden
KT630372	KT630372-Swe	Carassius carassius	Märsta，Baltic Sea，Sweden	Europe-Sweden
KT630373	KT630373-Swe	Carassius carassius	Märsta，Baltic Sea，Sweden	Europe-Sweden
JN412528	JN412528-EUk	Carassius auratus	Ukraine	Europe-Ukraine
JN412531	JN412531-EUk	Carassius auratus	Ukraine	Europe-Ukraine
JN412532	JN412532-EUk	Carassius auratus	Ukraine	Europe-Ukraine
DQ868900	DQ868900-Euk	Carassius gibelio	drainage canal, Aral Sea, Uzbekistan	Europe-Ukraine
DQ868901	DQ868901-EUk	Carassius gibelio	drainage canal, Aral Sea, Uzbekistan	Europe-Ukraine
DQ868902	DQ868902-EUk	Carassius gibelio	drainage canal, Aral Sea, Uzbekistan	Europe-Ukraine
DQ868904	DQ868904-EUk	Carassius gibelio	Sluch River,Dnieper river basin, Ukraine	Europe-Ukraine
JN546065	JN546065-EUk	Carassius gibelio	Ukraine	Europe-Ukraine
JN546066	JN546066-EUk	Carassius gibelio	Ukraine	Europe-Ukraine
JN546067	JN546067-EUk	Carassius gibelio	Ukraine	Europe-Ukraine
JN546068	JN546068-EUk	Carassius gibelio	Ukraine	Europe-Ukraine
JN546069	JN546069-EUk	Carassius gibelio	Ukraine	Europe-Ukraine
JN546070	JN546070-EUk	Carassius gibelio	Ukraine	Europe-Ukraine
JN546071	JN546071-EUk	Carassius gibelio	Ukraine	Europe-Ukraine
JN546072	JN546072-Euk	Carassius gibelio	Ukraine	Europe-Ukraine
JN546073	JN546073-EUk	Carassius gibelio	Ukraine	Europe-Ukraine
JN412532	JN412532-EUkr	Carassius langsdorfii	Al´ma River, at village Topoli, Ukraine	Europe-Ukraine
JN412531	JN412531-EUkr	Carassius langsdorfii	Al´ma River, at village Topoli, Ukraine	Europe-Ukraine
JN412528	JN412528-EUkr	Carassius langsdorfii	ponds at Ridne village, Chorna river basin, Ukraine	Europe-Ukraine
JF694778	JF694778-RU	Carassius auratus	Russia: Vladivostok	Russia
JF694779	JF694779-RU	Carassius auratus	Russia: Vladivostok	Russia
JF694780	JF694780-RU	Carassius auratus	Russia: Vladivostok	Russia
KM015475	KM015475-RU	Carassius auratus	Russia: Vladivostok	Russia
KM015476	KM015476-RU	Carassius auratus	Russia: Vladivostok	Russia
FJ478013	FJ478013-RU	Carassius carassius	Russia: Volga River basin	Russia
HQ689908	HQ689908-RU	Carassius carassius	Russia:Ivanovsk	Russia
HQ689909	HQ689909-RU	Carassius carassius	Russia:Puplovo	Russia
FJ478014	FJ478014-RU	Carassius carassius	Russia: Volga River basin	Russia
FJ822044	FJ822044-RU	Carassius gibelio	Russia: Far East, Kamchatka Peninsula, Kamchatka River	Russia
FJ822045	FJ822045-AJ	Carassius gibelio	Russia: Far East, Primorye, Rasdolnaya River	Russia
GU170377	GU170377-RU	Carassius gibelio	Russia: Far East, Sakhalin Island, Bezimyannoye Lake	Russia
GU170378	GU170378-RU	Carassius gibelio	Russia: Volga River basin	Russia
GU170382	GU170382-RU	Carassius gibelio	Russia: Far East, Kamchatka Peninsula, Kamchatka River	Russia
GU170383	GU170383-RU	Carassius gibelio	Russia: Far East, Kamchatka Peninsula, Kamchatka River	Russia
GU170384	GU170384-RU	Carassius gibelio	Russia: Far East, Primorye, Lebedinka River	Russia
FJ478012	FJ478012-RU	Carassius gibelio	Russia: Volga River basin	Russia
FJ478015	FJ478015-RU	Carassius gibelio	Russia: Far East, Sakhalin Island, Bezimyannoye Lake	Russia
FJ478016	FJ478016-RU	Carassius gibelio	Russia: Far East, Sakhalin Island, Bezimyannoye Lake	Russia
FJ478017	FJ478017-RU	Carassius gibelio	Russia: Far East, Primorye, Rasdolnaya River	Russia
FJ478018	FJ478018-RU	Carassius gibelio	Russia: Far East, Primorye, Rasdolnaya River	Russia
FJ478019	FJ478019-RU	Carassius gibelio	Russia: Far East, Primorye, Lake by Dalnegorsk	Russia
FJ478022	FJ478022-RU	Carassius gibelio	Russia: Far East, Primorye, Hanka Lake	Russia
FJ822041	FJ822041-RU	Carassius gibelio	Russia: Far East, Primorye, Hanka Lake	Russia
AB605597	AB605597-RU	Carassius gibelio	Russia:Saint-Pertersburg, Sergievka Park	Russia
JQ898581	JQ898581-RU	Carassius gibelio	Russia: Far East, Primorye, Rasdolnaya River	Russia
JQ898582	JQ898582-RU	Carassius gibelio	Russia: Far East, Primorye, Rasdolnaya River	Russia
JQ898587	JQ898587-RU	Carassius gibelio	Russia: Far East, Primorye, Rasdolnaya River	Russia
JQ898590	JQ898590-RU	Carassius gibelio	Russia: Far East, Primorye, Rasdolnaya River	Russia
JQ898591	JQ898591-RU	Carassius gibelio	Russia: Far East, Primorye, Rasdolnaya River	Russia
JQ898592	JQ898592-RU	Carassius gibelio	Russia: Far East, Primorye, Rasdolnaya River	Russia
JQ898593	JQ898593-RU	Carassius gibelio	Russia: Far East, Primorye, Rasdolnaya River	Russia
JQ898594	JQ898594-RU	Carassius gibelio	Russia: Far East, Primorye, Rasdolnaya River	Russia
JQ898595	JQ898595-RU	Carassius gibelio	Russia: Far East, Primorye, Rasdolnaya River	Russia
JQ898596	JQ898596-RU	Carassius gibelio	Russia: Far East, Primorye, Rasdolnaya River	Russia
JQ898597	JQ898597-RU	Carassius gibelio	Russia: Far East, Primorye, Rasdolnaya River	Russia
JQ898598	JQ898598-RU	Carassius gibelio	Russia: Far East, Primorye, Rasdolnaya River	Russia
JQ898599	JQ898599-RU	Carassius gibelio	Russia: Far East, Primorye, Rasdolnaya River	Russia
JQ898600	JQ898600-RU	Carassius gibelio	Russia: Far East, Primorye, Rasdolnaya River	Russia
JQ898601	JQ898601-RU	Carassius gibelio	Russia: Far East, Primorye, Hanka Lake	Russia
JQ898602	JQ898602-RU	Carassius gibelio	Russia: Far East, Primorye, Hanka Lake	Russia
JQ898603	JQ898603-RU	Carassius gibelio	Russia: Far East, Primorye, Hanka Lake	Russia
JQ898604	JQ898604-RU	Carassius gibelio	Russia: Far East, Primorye, Hanka Lake	Russia
JQ898605	JQ898605-RU	Carassius gibelio	Russia: Far East, Kamchatka Peninsula, Kamchatka River	Russia
JQ898606	JQ898606-RU	Carassius gibelio	Russia: Far East, Kamchatka Peninsula, Kamchatka River	Russia
JQ898607	JQ898607-RU	Carassius gibelio	Russia: Far East, Kamchatka Peninsula, Kamchatka River	Russia
JQ898608	JQ898608-RU	Carassius gibelio	Russia: Far East, Kamchatka Peninsula, Kamchatka River	Russia
JQ898609	JQ898609-RU	Carassius gibelio	Russia: Far East, Kamchatka Peninsula, Kamchatka River	Russia
JQ898610	JQ898610-RU	Carassius gibelio	Russia: Far East, Kamchatka Peninsula, Kamchatka River	Russia
JQ898611	JQ898611-RU	Carassius gibelio	Russia: Far East, Kamchatka Peninsula, Kamchatka River	Russia
JQ898612	JQ898612-RU	Carassius gibelio	Russia: Far East, Kamchatka Peninsula, Kamchatka River	Russia
JQ898613	JQ898613-RU	Carassius gibelio	Russia: Far East, Sea of Japan, Peter the Great Gulf, Bolshoi Pelis island	Russia
JQ898614	JQ898614-RU	Carassius gibelio	Russia: Far East, Sea of Japan, Peter the Great Gulf, Bolshoi Pelis island	Russia
JQ898615	JQ898615-RU	Carassius gibelio	Russia: Far East, Sea of Japan, Peter the Great Gulf, Bolshoi Pelis island	Russia
JQ898616	JQ898616-RU	Carassius gibelio	Russia: Far East, Sea of Japan, Peter the Great Gulf, Bolshoi Pelis island	Russia
JQ898617	JQ898617-RU	Carassius gibelio	Russia: Far East, Sea of Japan, Peter the Great Gulf, Bolshoi Pelis island	Russia
JQ898618	JQ898618-RU	Carassius gibelio	Russia: Far East, Sea of Japan, Peter the Great Gulf, Bolshoi Pelis island	Russia
JQ898619	JQ898619-RU	Carassius gibelio	Russia: Far East, Sea of Japan, Peter the Great Gulf, Bolshoi Pelis island	Russia
JQ898620	JQ898620-RU	Carassius gibelio	Russia: Far East, Sea of Japan, Peter the Great Gulf, Bolshoi Pelis island	Russia
JQ898583	JQ898583-RU	Carassius gibelio	Russia: Far East, Amur River	Russia
JQ898584	JQ898584-RU	Carassius gibelio	Russia: Far East, Amur River	Russia
JQ898585	JQ898585-RU	Carassius gibelio	Russia: Far East, Amur River	Russia
JQ898586	JQ898586-RU	Carassius gibelio	Russia: Far East, Amur River	Russia
JQ898588	JQ898588-RU	Carassius gibelio	Russia: Far East, Amur River	Russia
JQ898589	JQ898589-RU	Carassius gibelio	Russia: Far East, Amur River	Russia
DQ868899	DQ868899-TUR	Carassius gibelio	Kirklareli Reservoir, Kirklareli, Thrace, Turkey	Turkey
HM000017	HM000017-TUR	Carassius gibelio	Kirklareli Reservoir Kirklareli, Thrace, Turkey	Turkey
MF083607	MF083607-TUR	Carassius gibelio	Turkey	Turkey
MF083608	MF083608-TUR	Carassius gibelio	Turkey	Turkey
MF083609	MF083609-TUR	Carassius gibelio	Turkey	Turkey
MF083610	MF083610-TUR	Carassius gibelio	Turkey	Turkey
MF083611	MF083611-TUR	Carassius gibelio	Turkey	Turkey
JN412513	JN412513-Un	Carassius auratus	unknown	unknown
JN412514	JN412514-Un	Carassius auratus	unknown	unknown
JN412515	JN412515-Un	Carassius auratus	unknown	unknown
JN412516	JN412516-Un	Carassius auratus	unknown	unknown
JN412517	JN412517-Un	Carassius auratus	unknown	unknown
EF055472	EF055472-Un	Carassius auratus	unknown	unknown
JX183534	JX183534-Un	Carassius auratus	unknown	unknown
JX183535	JX183535-Un	Carassius auratus	unknown	unknown
JX183536	JX183536-Un	Carassius auratus	unknown	unknown
KR491681	KR491681-Un	Carassius auratus	unknown	unknown
FJ167428	FJ167428-Un	Carassius carassius	unknown	unknown
GU135602	GU135602-Un	Carassius carassius	unknown	unknown
AF045966	AF045966-Un	Carassius auratus	unknown	unknown
FJ169953	FJ169953-Un	Carassius auratus	unknown	unknown
HQ289713	HQ289713-Un	Carassius auratus	unknown	unknown
