# Supplementary material for: Phylogeographic relationships and the evolutionary history of the Carassius auratus complex with a newly born homodiploid raw fish (2nNCRC)
Source: BMC Genomics. 2022 Mar 28;23:242. doi: 10.1186/s12864-022-08468-x (PMC8962218; doi:10.1186/s12864-022-08468-x)
Supplement: Supplementary file 4 — Additional file 4. Sequence information including the GenBank accession number, species name and ID for reconstructing the phylogenetic tree based on HoxA2b gene. [file 12864_2022_8468_MOESM4_ESM.xlsx]

## Sheet: Sheet1
Sequence information including the GenBank accession number, species name and ID for reconstructing the phylogenetic tree based on HoxA2b gene
GenBank accession	species	ID	Group
OM240550	2nNCRC-F1	2nNCRC-F1_1a	Ingroup
OM240551	2nNCRC-F1	2nNCRC-F1_1b	Ingroup
OM240552	2nNCRC-F1	2nNCRC-F1_2a	Ingroup
OM240553	2nNCRC-F1	2nNCRC-F1_2b	Ingroup
OM240554	2nNCRC-F2	2nNCRC-F2_1a	Ingroup
OM240555	2nNCRC-F2	2nNCRC-F2_1b	Ingroup
OM240556	2nNCRC-F2	2nNCRC-F2_2a	Ingroup
OM240557	2nNCRC-F2	2nNCRC-F2_2b	Ingroup
OM240558	2nNCRC-F3	2nNCRC-F3_1a	Ingroup
OM240559	2nNCRC-F3	2nNCRC-F3_1b	Ingroup
OM240560	2nNCRC-F3	2nNCRC-F3_2a	Ingroup
OM240561	2nNCRC-F3	2nNCRC-F3_2b	Ingroup
MN482958	Cyprinus carpio	2nCOC1	Ingroup
MN129870	Cyprinus carpio	2nCOC2	Ingroup
MN130057	Megalobrama amblycephala	2nBSB	Ingroup
KJ474723	Cyprinus carpio	C. carpio1	Ingroup
KJ474722	Cyprinus carpio	C. carpio2	Ingroup
KJ474721	Cyprinus carpio	C. carpio3	Ingroup
KJ474720	Cyprinus carpio	C. carpio4	Ingroup
KJ474719	Tor sinensis	T. sinensis	Ingroup
KJ474718	Schizothorax oconnori	S. oconnori	Ingroup
KJ474717	Pethia ticto	P. ticto1	Ingroup
KJ474716	Pethia ticto	P. ticto2	Ingroup
KJ474715	Pethia ticto	P. ticto3	Ingroup
KJ474714	Procypris mera	P. mera1	Ingroup
KJ474713	Procypris mera	P. mera2	Ingroup
KJ474712	Procypris mera	P. mera3	Ingroup
KJ474711	Procypris mera	P. mera4	Ingroup
KJ474710	Procypris mera	P. mera5	Ingroup
KJ474709	Oxygymnocypris stewartii	O. stewartii1	Ingroup
KJ474708	Oxygymnocypris stewartii	O. stewartii2	Ingroup
KJ474707	Oxygymnocypris stewartii	O. stewartii3	Ingroup
KJ474706	Carassius cuvieri	C. cuvieri1	Ingroup
KJ474705	Carassius cuvieri	C. cuvieri2	Ingroup
KJ474704	Poropuntius huangchuchieni	P. huangchuchieni	Ingroup
KJ474703	Carassius auratus	C. auratus1	Ingroup
KJ474702	Carassius auratus	C. auratus2	Ingroup
KJ474701	Carassius auratus	C. auratus3	Ingroup
KJ474700	Carassius auratus	C. auratus4	Ingroup
KJ474699	Ptychobarbus dipogon	P. dipogon1	Ingroup
KJ474698	Ptychobarbus dipogon	P. dipogon2	Ingroup
KJ474697	Ptychobarbus dipogon	P. dipogon3	Ingroup
KJ474696	Ptychobarbus dipogon	P. dipogon4	Ingroup
GU217873	Opsariichthys bidens	O. bidens	Ingroup
GU217872	Culter alburnus	C. alburnus	Ingroup
GU217871	Xenocypris argentea	X. argentea	Ingroup
GU217870	Elopichthys bambusa	E. bambusa	Ingroup
GU217869	Squaliobarbus curriculus	S. curriculus	Ingroup
GU217868	Hypophthalmichthys molitrix	H. molitrix	Ingroup
GU217867	Ctenopharyngodon idella	C. idella	Ingroup
GU217866	Mylopharyngodon piceus	M. piceus	Ingroup
JX282284	Megalobrama amblycephala	M. amblycephala1	Ingroup
MN130057	Megalobrama amblycephala	M. amblycephala2	Ingroup
BC162328	Danio rerio	D.rerio1	Ingroup
BC162323	Danio rerio	D.rerio2	Ingroup
XM_010884533	Esox lucius	E. lucius	Outgroup
XM_036583066	Colossoma macropomum	C. macropomum	Outgroup
