# Supplementary material for: Phylogeographic relationships and the evolutionary history of the Carassius auratus complex with a newly born homodiploid raw fish (2nNCRC)
Source: BMC Genomics. 2022 Mar 28;23:242. doi: 10.1186/s12864-022-08468-x (PMC8962218; doi:10.1186/s12864-022-08468-x)
Supplement: Supplementary file 5 — Additional file 5. Sequence information including the GenBank accession number, species name, sampling location of 247 cytb for divergence time estimation. [file 12864_2022_8468_MOESM5_ESM.xlsx]

## Sheet: Sheet1
Sequence information including the GenBank accession number, species name, sampling location of 247 cytb for divergence time estimation
GenBank accession	Species	Sampling localities	Country
LC097916	Carassius auratus	Japan:Tokyo	Asia-Japan
LC097915	Carassius auratus	Japan:Tokyo	Asia-Japan
LC097914	Carassius auratus	Japan:Tokyo	Asia-Japan
AB852596	Carassius auratus	Japan:Shiga, Around Takeshima Island, Lake Biwa	Asia-Japan
AB852595	Carassius auratus	Japan:Shiga, Around Takeshima Island, Lake Biwa	Asia-Japan
AB852594	Carassius auratus	Japan:Shiga, Around Takeshima Island, Lake Biwa	Asia-Japan
MF673858	Carassius auratus	Viet Nam	Asia-Viet Nam
MF673857	Carassius auratus	Viet Nam	Asia-Viet Nam
MF673856	Carassius auratus	Viet Nam	Asia-Viet Nam
JF694780	Carassius auratus	Russia: Vladivostok	Asia-Russia
JF694779	Carassius auratus	Russia: Vladivostok	Asia-Russia
JF694778	Carassius auratus	Russia: Vladivostok	Asia-Russia
JN412526	Carassius auratus	Albania	Europe-Albania
JN412525	Carassius auratus	Albania	Europe-Albania
JN412522	Carassius auratus	Germany	Europe-Germany
JN412521	Carassius auratus	Germany	Europe-Germany
JN412518	Carassius auratus	Germany	Europe-Germany
HQ689889	Carassius auratus	China:Anhui	Asia-China
HQ689888	Carassius auratus	China:Anhui	Asia-China
HQ689887	Carassius auratus	China:Anhui	Asia-China
HQ689873	Carassius auratus	China:Fujian	Asia-China
HQ689872	Carassius auratus	China:Fujian	Asia-China
HQ689871	Carassius auratus	China:Fujian	Asia-China
HQ689870	Carassius auratus	China:Fujian	Asia-China
HQ689860	Carassius auratus	China:Zhejiang	Asia-China
HQ689859	Carassius auratus	China:Zhejiang	Asia-China
HQ689858	Carassius auratus	China:Zhejiang	Asia-China
HQ689839	Carassius auratus	China:Hubei	Asia-China
HQ689838	Carassius auratus	China:Hubei	Asia-China
HQ689853	Carassius auratus	China:Hubei	Asia-China
HQ689802	Carassius auratus	China:Yunnan	Asia-China
HQ689801	Carassius auratus	China:Yunnan	Asia-China
HQ689800	Carassius auratus	China:Yunnan	Asia-China
HQ689847	Carassius auratus	China:Anhui	Asia-China
HQ689846	Carassius auratus	China:Anhui	Asia-China
HQ689845	Carassius auratus	China:Anhui	Asia-China
HQ689833	Carassius auratus	China:Hunan	Asia-China
HQ689829	Carassius auratus	China:Hunan	Asia-China
HQ689828	Carassius auratus	China:Hunan	Asia-China
HQ689813	Carassius auratus	China:Liaoning	Asia-China
HQ689808	Carassius auratus	China:Liaoning	Asia-China
HQ689806	Carassius auratus	China:Guizhou	Asia-China
HQ689805	Carassius auratus	China:Guizhou	Asia-China
GU991394	Carassius auratus	Prespa Lake, Greece	Europe-Greece
GU991393	Carassius auratus	Prespa Lake, Greece	Europe-Greece
DQ868922	Carassius auratus	Rio Alviela, Tejo river basin Portugal	Europe-Portugal
DQ868921	Carassius auratus	Rio Alviela,Tejo river basin, Portugal	Europe-Portugal
DQ868914	Carassius auratus	Siete Aquas, Valencia, Spain	Europe-Spain
DQ868913	Carassius auratus	Siete Aquas, Valencia, Spain	Europe-Spain
AB368697	Carassius auratus	Ryukyus	Asia-Japan
AB368698	Carassius auratus	Ryukyus	Asia-Japan
AB368699	Carassius auratus	Ryukyus	Asia-Japan
AB368702	Carassius auratus	fish market, Donguan, Taiwan	Taiwan-Island
AB368703	Carassius auratus	fish market, Taipei, Taiwan	Taiwan-Island
AB368705	Carassius auratus	fish market, Donguan, Taiwan	Taiwan-Island
HQ689855	Carassius auratus	China:Heilongjiang	Asia-China
HQ689840	Carassius auratus	China:Heilongjiang	Asia-China
HQ689901	Carassius gibelio	China:Heilongjiang	Asia-China
HQ689900	Carassius gibelio	China:Heilongjiang	Asia-China
HQ689899	Carassius gibelio	China:Heilongjiang	Asia-China
HQ689898	Carassius gibelio	China:Heilongjiang	Asia-China
JQ898614	Carassius gibelio	Russia: Far East, Sea of Japan, Peter the Great Gulf, Bolshoi Pelis island	Asia-Russian
JQ898613	Carassius gibelio	Russia: Far East, Sea of Japan, Peter the Great Gulf, Bolshoi Pelis island	Asia-Russian
JQ898609	Carassius gibelio	Russia: Far East, Kamchatka Peninsula, Kamchatka River	Asia-Russian
JQ898608	Carassius gibelio	Russia: Far East, Kamchatka Peninsula, Kamchatka River	Asia-Russian
JQ898590	Carassius gibelio	Russia: Far East, Primorye, Rasdolnaya River	Asia-Russian
JQ898587	Carassius gibelio	Russia: Far East, Primorye, Rasdolnaya River	Asia-Russian
KX601125	Carassius gibelio	Georgia	Asia-Georgia
KX601124	Carassius gibelio	Georgia	Asia-Georgia
JQ898603	Carassius gibelio	Russia: Far East, Primorye, Hanka Lake	Asia-Russian
JQ898602	Carassius gibelio	Russia: Far East, Primorye, Hanka Lake	Asia-Russian
KX688784	Carassius gibelio	Czech Republic	Europe-Czech
KJ701434	Carassius gibelio	Spain	Europe-Spain
KJ701433	Carassius gibelio	Spain	Europe-Spain
KJ701430	Carassius gibelio	Portugal	Europe-Portugal
KJ701429	Carassius gibelio	Portugal	Europe-Portugal
KJ701428	Carassius gibelio	Portugal	Europe-Portugal
JN546066	Carassius gibelio	Ukraine	Europe-Ukraine
JN546065	Carassius gibelio	Ukraine	Europe-Ukraine
JN546062	Carassius gibelio	Bulgaria	Europe-Bulgaria
JN546061	Carassius gibelio	Bulgaria	Europe-Bulgaria
JN546043	Carassius gibelio	Czech Republic	Europe-Czech
JN546042	Carassius gibelio	Czech Republic	Europe-Czech
JN546036	Carassius gibelio	Finland	Europe-Finland
JN546035	Carassius gibelio	Finland	Europe-Finland
JN546024	Carassius gibelio	Bulgaria	Europe-Bulgaria
JN546023	Carassius gibelio	Bulgaria	Europe-Bulgaria
JN546020	Carassius gibelio	Austria	Europe-Austria
JN546019	Carassius gibelio	Austria	Europe-Austria
JN546018	Carassius gibelio	Austria	Europe-Austria
HM000033	Carassius gibelio	Dyje River, Danube river basin, Czech Republic	Europe-Czech
HM000032	Carassius gibelio	Dyje River, Danube river basin, Czech Republic	Europe-Czech
HM000016	Carassius gibelio	Sava River, Croatia	Europe-Croatia
HM000015	Carassius gibelio	Sava River, Croatia	Europe-Croatia
HM000014	Carassius gibelio	Sava River, Croatia	Europe-Croatia
HM008682	Carassius gibelio	pond, Helsinky, Finland	Europe-Finland
HM008681	Carassius gibelio	pond, Helsinky, Finland	Europe-Finland
HM008680	Carassius gibelio	pond, Helsinky, Finland	Europe-Finland
DQ868902	Carassius gibelio	drainage canal, Aral Sea, Uzbekistan	Europe-Ukraine
DQ868901	Carassius gibelio	drainage canal, Aral Sea, Uzbekistan	Europe-Ukraine
DQ868900	Carassius gibelio	drainage canal, Aral Sea, Uzbekistan	Europe-Ukraine
MF083609	Carassius gibelio	Turkey	Asia-Turkey
MF083608	Carassius gibelio	Turkey	Asia-Turkey
HM000029	Carassius gibelio	Dautkol Reservoire, Uzbekistan	Asia-Uzbekistan
DQ868878	Carassius gibelio	Greece: Ozeros Lake, Eatoloakarnanian Province	Europe-Greece
DQ868877	Carassius gibelio	Greece: Trichonida Lake, Eatoloakarnanian Province	Europe-Greece
DQ868876	Carassius gibelio	Greece: Lysimacheia Lake, Eatoloakarnanian Province	Europe-Greece
DQ868926	Carassius sp. U10MN	Uvs Lake, Mongolia	Asia-Mongolia
DQ868924	Carassius sp. U8MN	Uvs Lake, Mongolia	Asia-Mongolia
DQ868925	Carassius sp. U9MN	Uvs Lake, Mongolia	Asia-Mongolia
KJ584698	Carassius sp. KR-2014a	Viet Nam	Asia-Viet Nam
KJ584697	Carassius sp. KR-2014a	Viet Nam	Asia-Viet Nam
KJ584696	Carassius sp. KR-2014a	Viet Nam	Asia-Viet Nam
DQ399922	Carassius langsdorfii	Japan: Lake Abashiri, Hokkaido	Asia-Japan
DQ399921	Carassius langsdorfii	Japan: Lake Abashiri, Hokkaido	Asia-Japan
DQ399920	Carassius langsdorfii	Japan: Lake Abashiri, Hokkaido	Asia-Japan
HQ689912	Carassius langsdorfii	Lake Biwa, Japan	Asia-Japan
HQ689911	Carassius langsdorfii	Lake Biwa, Japan	Asia-Japan
HQ689910	Carassius langsdorfii	Lake Biwa, Japan	Asia-Japan
HM000036	Carassius langsdorfii	Meletta River, Carmagnola	Europe-Italy
HM008691	Carassius langsdorfii	Meletta River, Carmagnola	Europe-Italy
DQ399932	Carassius langsdorfii	Czech Republic: Chrudimka, Elbe basin	Europe-Czech
DQ399930	Carassius langsdorfii	Czech Republic: Chrudimka, Elbe basin	Europe-Czech
MG281952	Carassius langsdorfii	USA:California, Lake Tahoe	NA-USA
MG281951	Carassius langsdorfii	USA:California, Lake Tahoe	NA-USA
MG281950	Carassius langsdorfii	USA:California, Lake Tahoe	NA-USA
MG281949	Carassius langsdorfii	Canada:British Columbia, Vancouver	NA-Canada
MG281948	Carassius langsdorfii	Canada:British Columbia, Vancouver	NA-Canada
JN412532	Carassius langsdorfii	Ukraine	Europe-Ukraine
JN412531	Carassius langsdorfii	Ukraine	Europe-Ukraine
JN412528	Carassius langsdorfii	Ukraine	Europe-Ukraine
JN412530	Carassius langsdorfii	Czech Republic	Europe-Czech
JN412529	Carassius langsdorfii	Czech Republic	Europe-Czech
GU942710	Carassius langsdorfii	Rama Lake, Bosnia and Herzegovina	Europe-Bosnia and Herzegovina
GU942709	Carassius langsdorfii	Neretva River, Bosnia and Herzegovina	Europe-Bosnia and Herzegovina
GU942708	Carassius langsdorfii	Kuhren Lake, Preetz, Germany	Europe-Germany
GU942707	Carassius langsdorfii	Kuhren Lake, Preetz, Germany	Europe-Germany
LC097912	Carassius cuvieri	Japan:Shiga	Asia-Japan
LC097911	Carassius cuvieri	Japan:Shiga	Asia-Japan
LC097910	Carassius cuvieri	Japan:Shiga	Asia-Japan
AB852605	Carassius cuvieri	Japan:Shiga, Azuchi, Lake Nishino-ko	Asia-Japan
AB852604	Carassius cuvieri	Japan:Shiga, Azuchi, Lake Nishino-ko	Asia-Japan
AB852603	Carassius cuvieri	Japan:Shiga, Azuchi, Lake Nishino-ko	Asia-Japan
FJ822043	Carassius cuvieri	Japan: Tome Miyagi, Hasama, Iijima, Moguri Pumping Site	Asia-Japan
FJ822042	Carassius cuvieri	Japan: Tome Miyagi, Hasama, Iijima, Moguri Pumping Site	Asia-Japan
MT155802	Carassius cuvieri	South Korea	Asia-South Korea
MT155803	Carassius cuvieri	South Korea	Asia-South Korea
MT155804	Carassius cuvieri	South Korea	Asia-South Korea
KC238569	Carassius carassius	Czech Republic	Europe-Czech
HQ689909	Carassius carassius	Russia:Puplovo	Asia-Russia
HQ689908	Carassius carassius	Russia:Ivanovsk	Asia-Russia
JN412550	Carassius carassius	Czech Republic	Europe-Czech
JN412549	Carassius carassius	Czech Republic	Europe-Czech
JN412546	Carassius carassius	Sweden	Europe-Sweden
JN412544	Carassius carassius	Sweden	Europe-Sweden
JN412543	Carassius carassius	Germany	Europe-Germany
JN412542	Carassius carassius	Germany	Europe-Germany
JN412541	Carassius carassius	Germany	Europe-Germany
JN412536	Carassius carassius	Austria	Europe-Austria
JN412535	Carassius carassius	Austria	Europe-Austria
JN412534	Carassius carassius	Austria	Europe-Austria
KR131842	Carassius carassius	Czech Republic	Europe-Czech
KR131841	Carassius carassius	Czech Republic	Europe-Czech
KR131840	Carassius carassius	Czech Republic	Europe-Czech
DQ399919	Carassius carassius	Germany: pond near Plon, Schwentine basin	Europe-Germany
DQ399918	Carassius carassius	Germany: pond near Plon, Schwentine basin	Europe-Germany
DQ399917	Carassius carassius	Germany: pond near Plon, Schwentine basin	Europe-Germany
KT630314	Carassius carassius	Salo, Baltic Sea,Finland	Europe-Finland
KT630315	Carassius carassius	Salo,Baltic Sea,Finland	Europe-Finland
KT630316	Carassius carassius	Salo,Baltic Sea,Finland	Europe-Finland
KT630321	Carassius carassius	Aland Island,Baltic Sea,Finland	Europe-Finland
KT630322	Carassius carassius	Aland Island,Baltic Sea,Finland	Europe-Finland
KT630323	Carassius carassius	Aland Island,Baltic Sea,Finland	Europe-Finland
KT630326	Carassius carassius	Münster,Rhine River,Germany	Europe-Germany
KT630327	Carassius carassius	Münster,Rhine River,Germany	Europe-Germany
KT630329	Carassius carassius	Oslo,North Sea,Norway	Europe-Norway
KT630330	Carassius carassius	Oslo,North Sea,Norway	Europe-Norway
KT630332	Carassius carassius	Gotland Island,Baltic Sea,Sweden	Europe-Sweden
KT630333	Carassius carassius	Gotland Island,Baltic Sea,Sweden	Europe-Sweden
KT630334	Carassius carassius	Karma, Volga River,Russian	Europe-Russian
KT630335	Carassius carassius	Small lake, Velikaya River,Baltic Sea,Russia	Europe-Russian
KT630336	Carassius carassius	Small lake, Velikaya River,Baltic Sea,Russia	Europe-Russian
KT630337	Carassius carassius	Joensuu,Baltic Sea,Finland	Europe-Finland
KT630338	Carassius carassius	Joensuu,Baltic Sea,Finland	Europe-Finland
KT630340	Carassius carassius	Oulu,Baltic Sea,Finland	Europe-Finland
KT630341	Carassius carassius	Oulu,Baltic Sea,Finland	Europe-Finland
KT630342	Carassius carassius	Oulu,Baltic Sea,Finland	Europe-Finland
KT630343	Carassius carassius	Orzysz,Vistula River,Poland	Europe-Poland
KT630345	Carassius carassius	Orzysz,Vistula River,Poland	Europe-Russia
KT630346	Carassius carassius	Proran Lake,Don River, Russia	Europe-Russia
KT630347	Carassius carassius	Proran Lake,Don River, Russia	Europe-Russia
KT630348	Carassius carassius	Proran Lake,Don River, Russia	Europe-Russia
KT630349	Carassius carassius	Skabersjo,Baltic Sea,Sweden	Europe-Sweden
KT630350	Carassius carassius	Skabersjo,Baltic Sea,Sweden	Europe-Sweden
KT630351	Carassius carassius	Skabersjo,Baltic Sea,Sweden	Europe-Sweden
KT630352	Carassius carassius	Tupadly,Vistula River,Poland	Europe-Poland
KT630353	Carassius carassius	Tupadly,Vistula River,Poland	Europe-Poland
KT630354	Carassius carassius	Tupadly,Vistula River,Poland	Europe-Poland
KT630355	Carassius carassius	Umeå,Baltic Sea,Sweden	Europe-Sweden
KT630357	Carassius carassius	Umeå,Baltic Sea,Sweden	Europe-Sweden
KT630358	Carassius carassius	Saygach’yedake,Volga River,Russian	Europe-Russian
KT630359	Carassius carassius	Saygach’yedake,Volga River,Russian	Europe-Russian
KT630360	Carassius carassius	Saygach’yedake,Volga River,Russian	Europe-Russian
KT630361	Carassius carassius	Karma,Volga River,Russian	Europe-Russian
KT630362	Carassius carassius	Karma,Volga River,Russian	Europe-Russian
KT630365	Carassius carassius	Östhammar,Baltic Sea,Sweden	Europe-Sweden
KT630366	Carassius carassius	Östhammar,Baltic Sea,Sweden	Europe-Sweden
KT630367	Carassius carassius	Östhammar,Baltic Sea,Sweden	Europe-Sweden
KT630368	Carassius carassius	Stordammen,Baltic Sea,Sweden	Europe-Sweden
KT630369	Carassius carassius	Stordammen,Baltic Sea,Sweden	Europe-Sweden
KT630370	Carassius carassius	Stordammen,Baltic Sea,Sweden	Europe-Sweden
KT630371	Carassius carassius	Märsta,Baltic Sea,Sweden	Europe-Sweden
KT630372	Carassius carassius	Märsta,Baltic Sea,Sweden	Europe-Sweden
KT630373	Carassius carassius	Märsta,Baltic Sea,Sweden	Europe-Sweden
KT630374	Carassius carassius	Norfolk,U.K	Europe-England
KT630375	Carassius carassius	Norfolk,U.K	Europe-England
KT630376	Carassius carassius	Hertfordshire,U.K	Europe-England
KT630377	Carassius carassius	Hertfordshire,U.K	Europe-England
KT630378	Carassius carassius	Hertfordshire,U.K	Europe-England
KT630379	Carassius carassius	Norfolk,U.K	Europe-England
KT630380	Carassius carassius	Norfolk,U.K	Europe-England
KT630381	Carassius carassius	Lužnice,Danube River,Czech Republic	Europe-Czech
KT630382	Carassius carassius	Lužnice,Danube River,Czech Republic	Europe-Czech
KT630383	Carassius carassius	Lužnice,Danube River,Czech Republic	Europe-Czech
KT630384	Carassius carassius	Bergheim,Danube River,Germany	Europe-Germany
KT630385	Carassius carassius	Bergheim,Danube River,Germany	Europe-Germany
KT630386	Carassius carassius	Kruegersee,Elbe River,Germany	Europe-Germany
KT630387	Carassius carassius	Münster,Rhine River,Germany	Europe-Germany
KT630388	Carassius carassius	Jyväskylä,Baltic Sea,Finland	Europe-Finland
KT630389	Carassius carassius	Jyväskylä,Baltic Sea,Finland	Europe-Finland
KT630390	Carassius carassius	Jyväskylä,Baltic Sea,Finland	Europe-Finland
KT630392	Carassius carassius	Bergheim,Danube River,Germany	Europe-Germany
KT630393	Carassius carassius	Bergheim,Danube River,Germany	Europe-Germany
KT630394	Carassius carassius	Bergheim,Danube River,Germany	Europe-Germany
AY347295	Cyprinus carpio	Volga River in Russia	Europe-Russia
AY347294	Cyprinus carpio	Volga River in Russia	Europe-Russia
AY347276	Cyprinus carpio	China	Asia-China
AY347277	Cyprinus carpio	China	Asia-China
DQ868872	Cyprinus carpio	Greece	Europe-Greece
DQ868873	Cyprinus carpio	Greece	Europe-Greece
AY347281	Cyprinus carpio	Yangtze River in China	Asia-China
AY347291	Cyprinus carpio	Yangtze River in China	Asia-China
AP009047	Cyprinus carpio	Lake Biwa in Japan	Asia-Japan
KF856965	Cyprinus carpio	China	Asia-China
MG570426	Cyprinus carpio	USA	North America-USA
MG570427	Cyprinus carpio	USA	North America-USA
MG570435	Cyprinus carpio	USA	North America-USA
