# Supplementary material for: Phylogeographic relationships and the evolutionary history of the Carassius auratus complex with a newly born homodiploid raw fish (2nNCRC)
Source: BMC Genomics. 2022 Mar 28;23:242. doi: 10.1186/s12864-022-08468-x (PMC8962218; doi:10.1186/s12864-022-08468-x)
Supplement: Supplementary file 6 — Additional file 6. Sequence information including species name, GenBank accession number and sampling localities of 24 cytb for ancestral range reconstruction. [file 12864_2022_8468_MOESM6_ESM.xlsx]

## Sheet: Sheet1
Sequence information including species name, GenBank accession number and sampling localities of 24 cytb for ancestral range reconstruction
species	GenBank accession	Sampling localities	Locations in RASP
Carassius carassius	JN412534	Danube River, Austria	B
Carassius carassius	KT630326	Germany	A
Carassius carassius	KT630338	Finland	A
Carassius cuvieri	LC097910	Japan	G
Carassius langsdorfii	GU942708	Germany	A
Carassius langsdorfii	GU942710	Danube River Basin, Bosnia and Herzegovina	B
Carassius langsdorfii	MG281949	Canada	H
Carassius langsdorfii	HQ689912	Lake Biwa, Japan	G
Carassius gibelio	JQ898609	Russia	D
Carassius gibelio	DQ868902	Uzbekistan	C
Carassius gibelio	JN546042	Czech Republic	A
Carassius gibelio	JQ898586	Amur River,Russia	E
Carassius gibelio	JQ905034	Danube River Basin,Croatia	B
Carassius gibelio	KJ701432	Portugal	A
Carassius auratus	MF673858	Viet Nam	F
Carassius auratus	HQ689880	Fujian, China	F
Carassius auratus	AB368698	Ryukyus, Japan	G
Carassius auratus	HQ689829	Hunan, China	F
Carassius auratus	JN412518	Germany	A
Carassius auratus	KF147851	Henan, China	F
Carassius auratus	JF694780	Russia	D
Carassius auratus	MF083609	Turkey	C
Carassius auratus	HQ689799	Yunnan, China	F
Carassius auratus	GU991393	Prespa Lake, Greece	B
