# Supplementary material for: Phylogeographic relationships and the evolutionary history of the Carassius auratus complex with a newly born homodiploid raw fish (2nNCRC)
Source: BMC Genomics. 2022 Mar 28;23:242. doi: 10.1186/s12864-022-08468-x (PMC8962218; doi:10.1186/s12864-022-08468-x)
Supplement: Supplementary file 7 — Additional file 7. Sequence information including species name, GenBank accession number and River system of 26 mitochondrial genome for ancestral range reconstruction of Cyprinus, Megalobrama and C. auratus complex just distributed in China. [file 12864_2022_8468_MOESM7_ESM.xlsx]

## Sheet: Sheet1
Sequence information including species name, GenBank accession number and River system of 26 mitochondrial genome for ancestral range reconstruction of Cyprinus, Megalobrama and C. auratus complex just distributed in China
species	GenBank accession	River system	Locations in RASP
Procypris mera	KM461699	Pearl River	B
Cyprinus carpio	KF856965	Yangtze River	A
Cyprinus carpio	KP993137	Pearl River	B
Cyprinus carpio	KP993136	the Basin of Southeastern China	D
Cyprinus carpio haematopterus	JN105354	Yangtze River	A
Cyprinus carpio haematopterus	JX188254	Yellow River	C
Cyprinus carpio haematopterus	KP993138	Amur River	E
Cyprinus carpio nudus	KU301745	Pearl River	B
Cyprinus multitaeniata	KU373073	Pearl River	B
Cyprinus carpio color	JX188253	the Basin of Southeastern China	D
Cyprinus acutidorsalis	KR869144	Pearl River	B
Cyprinus megalophthalmus	KR869143	Lantsang River	F
Megalobrama amblycephala	MH289764	Yangtze River	A
Megalobrama amblycephala	MH289763	Yellow River	C
Megalobrama skolkovii	JX242528	Pearl River	B
Megalobrama terminalis	JX242530	Pearl River	B
Megalobrama terminalis	MH289766	Yangtze River	A
Megalobrama terminalis	MH289767	the Basin of Southeastern China	D
Megalobrama terminalis	MH289765	Amur River	E
Megalobrama pellegrini	KP262030	Yangtze River	A
Carassius auratus	KM659025	Yangtze River	A
Carassius auratus	KF147851	Amur River	E
Carassius auratus	KJ476998	Yangtze River	A
Carassius auratu	JN105355	Yangtze River	A
Carassius gibelio	KU668568	Yangtze River	A
Carassius gibelio	GU138989	Amur River	E
